# Supplementary material for: Multiple behavioural, morphological and cognitive developmental changes arise from a single alteration to early life spatial environment, resulting in fitness consequences for released pheasants
Source: R Soc Open Sci. 2016 Mar 23;3(3):160008. doi: 10.1098/rsos.160008 (PMC4821277; doi:10.1098/rsos.160008)
Supplement: Supporting Data [file rsos160008supp1.xlsx]

## Sheet: Post release fate and dispersal
Number	Perching	Date	Fate	On/Off the estate	Sex
867	Natural	2013-10-19	Shot	On	Male
519	Artificial	2013-10-19	Shot	On	Female
605	Artificial	2013-10-19	Shot	On	Female
57	Control	2013-10-19	Shot	On	Female
547	Artificial	2013-10-19	Shot	On	Female
380	Artificial	2013-10-19	Shot	On	Female
801	Natural	2013-10-19	Shot	On	Female
840	Natural	2013-10-19	Shot	On	Female
145	Control	2013-10-19	Shot	On	Male
895	Natural	2013-10-19	Shot	On	Female
725	Natural	2013-10-22	Shot	On	Female
740	Natural	2013-10-22	Shot	On	Female
390	Artificial	2013-10-22	Shot	On	Female
396	Artificial	2013-10-22	Shot	On	Female
274	Control	2013-10-22	Shot	On	Female
295	Control	2013-10-22	Shot	On	Male
611	Artificial	2013-10-22	Shot	On	Male
377	Artificial	2013-10-22	Shot	On	Male
44	Control	2013-10-22	Shot	On	Female
675	Natural	2013-10-29	Shot	On	Male
226	Control	2013-10-29	Shot	On	Male
889	Natural	2013-10-29	Shot	On	Female
344	Artificial	2013-10-29	Shot	On	Male
82	Control	2013-10-29	Shot	On	Male
181	Control	2013-10-29	Shot	On	Male
695	Natural	2013-10-29	Shot	On	Male
742	Natural	2013-10-26	Shot	Off	Female
348	Artificial	2013-10-29	Shot	On	Male
834	Natural	2013-10-29	Shot	On	Male
722	Natural	2013-10-29	Shot	On	Male
368	Artificial	2013-10-29	Shot	On	Female
398	Artificial	2013-10-29	Shot	On	Male
549	Artificial	2013-10-12	Shot	On	Female
173	Control	2013-10-12	Shot	On	Male
287	Control	2013-10-12	Shot	On	Female
6	Control	2013-10-12	Shot	On	Male
336	Artificial	2013-10-12	Shot	On	Female
9	Control	2013-10-12	Shot	On	Female
292	Natural	2013-10-12	Shot	On	Female
375	Artificial	2013-10-12	Shot	On	Male
528	Artificial	2013-10-12	Shot	On	Female
677	Natural	2013-10-12	Shot	On	Female
405	Artificial	2013-10-12	Shot	On	Female
705	Natural	2013-10-12	Shot	On	Male
909	Natural	2013-10-12	Shot	On	Male
27	Control	2013-08-24	Natural Causes	On	Male
86	Control	2013-08-07	Natural Causes	On	Female
113	Control	2013-10-29	Natural Causes	On	Male
803	Natural	2013-10-29	Natural Causes	On	Female
706	Natural	2013-10-22	Shot	Off	Female
18	Artificial	2013-11-04	Shot	Off	Male
314	Control	2013-11-03	Shot	Off	Female
738	Natural	2013-11-09	Shot	On	Female
184	Control	2013-11-09	Shot	Off	Male
764	Natural	2013-11-09	Shot	On	Female
104	Control	2013-11-09	Shot	On	Male
700	Natural	2013-11-09	Shot	On	Female
215	Control	2013-11-09	Shot	On	Female
527	Artificial	2013-11-09	Shot	On	Male
220	Control	2013-11-04	Shot	Off	Female
587	Artificial	2013-11-13	Natural Causes	On	Male
355	Artificial	2013-11-16	Shot	On	Male
644	Artificial	2013-11-16	Shot	On	Male
590	Artificial	2013-11-16	Shot	On	Male
948	Natural	2013-11-16	Shot	On	Female
480	Artificial	2013-11-16	Shot	On	Male
982	Natural	2013-11-16	Shot	On	Female
642	Artificial	2013-11-16	Shot	On	Male
563	Artificial	2013-11-16	Shot	On	Female
217	Control	2013-11-16	Shot	On	Male
231	Control	2013-11-16	Shot	On	Male
339	Artificial	2013-11-16	Shot	On	Male
305	Control	2013-11-16	Shot	On	Male
634	Artificial	2013-11-16	Shot	On	Male
253	Control	2013-11-19	Shot	On	Female
237	Control	2013-11-19	Shot	On	Male
537	Artificial	2013-11-19	Shot	On	Male
946	Natural	2013-11-19	Shot	On	Male
685	Natural	2013-11-19	Shot	On	Male
936	Natural	2013-11-19	Shot	On	Female
567	Artificial	2013-11-19	Shot	On	Male
733	Natural	2013-11-19	Shot	On	Male
392	Artificial	2013-11-19	Shot	On	Male
179	Control	2013-11-16	Shot	Off	Male
410	Artificial	2013-11-20	Shot	Off	Female
933	Natural	2013-11-09	Shot	Off	Female
437	Artificial	2013-11-02	Shot	Off	Female
12	Control	2013-11-15	Natural Causes	On	Male
572	Artificial	2013-11-23	Shot	Off	Female
696	Natural	2013-11-30	Shot	On	Female
149	Control	2013-11-30	Shot	On	Female
466	Artificial	2013-11-30	Shot	On	Male
892	Natural	2013-11-30	Shot	On	Male
117	Control	2013-11-30	Shot	On	Female
146	Control	2013-11-30	Shot	On	Male
127	Control	2013-11-30	Shot	On	Male
905	Natural	2013-11-30	Shot	On	Female
518	Artificial	2013-11-30	Shot	On	Female
737	Natural	2013-11-30	Shot	On	Male
911	Natural	2013-11-30	Shot	On	Male
691	Natural	2013-11-30	Shot	On	Female
109	Control	2013-11-30	Shot	On	Female
250	Control	2013-12-02	Shot	Off	Female
70	Control	2013-12-02	Shot	Off	Female
893	Natural	2013-12-02	Shot	Off	Female
770	Natural	2013-12-07	Shot	On	Male
926	Natural	2013-12-07	Shot	On	Male
431	Artificial	2013-12-07	Shot	On	Male
139	Control	2013-12-07	Shot	On	Female
347	Artificial	2013-12-07	Shot	On	Female
689	Natural	2013-12-07	Shot	On	Female
724	Natural	2013-12-07	Shot	On	Female
265	Control	2013-12-07	Shot	On	Male
515	Artificial	2013-12-07	Shot	On	Female
753	Natural	2013-12-07	Shot	On	Male
754	Natural	2013-12-07	Shot	On	Male
175	Control	2013-12-07	Shot	On	Female
749	Natural	2013-12-07	Shot	On	Female
172	Control	2013-12-09	Shot	Off	Female
30	Control	2013-12-09	Shot	Off	Male
267	Control	2013-12-14	Shot	On	Male
613	Artificial	2013-12-14	Shot	On	Male
381	Artificial	2013-12-14	Shot	On	Female
864	Natural	2013-12-14	Shot	On	Female
428	Artificial	2013-12-14	Shot	On	Female
273	Control	2013-12-14	Shot	On	Male
782	Natural	2013-12-14	Shot	On	Female
451	Artificial	2013-12-14	Shot	On	Male
427	Artificial	2013-12-14	Shot	On	Male
471	Artificial	2013-12-14	Shot	On	Male
447	Artificial	2013-12-14	Shot	On	Male
953	Natural	2013-12-14	Shot	On	Male
93	Control	2013-12-14	Shot	On	Male
461	Artificial	2013-12-14	Shot	On	Male
477	Artificial	2013-12-14	Shot	On	Female
965	Natural	2013-12-14	Shot	On	Male
969	Natural	2013-12-14	Shot	On	Male
433	Artificial	2013-12-14	Shot	On	Male
60	Control	2013-12-14	Shot	On	Male
598	Artificial	2013-12-14	Shot	On	Male
114	Control	2013-12-14	Shot	On	Male
264	Control	2013-12-14	Shot	Off	Female
129	Control	2013-12-28	Shot	On	Male
739	Natural	2013-12-28	Shot	On	Male
916	Natural	2013-12-28	Shot	On	Male
855	Natural	2013-12-28	Shot	On	Female
122	Control	2013-12-28	Shot	On	Male
641	Natural	2013-12-28	Shot	On	Female
481	Artificial	2013-12-28	Shot	On	Female
535	Artificial	2013-12-28	Shot	On	Female
842	Natural	2013-12-28	Shot	On	Male
395	Artificial	2013-12-28	Shot	On	Female
234	Control	2013-12-28	Natural Causes	On	Male
734	Natural	2014-01-04	Shot	On	Female
309	Control	2014-01-04	Shot	On	Male
556	Artificial	2014-01-04	Shot	On	Female
135	Control	2014-01-04	Shot	On	Male
299	Control	2014-01-04	Shot	On	Male
4	Control	2014-01-04	Shot	On	Male
972	Natural	2014-01-04	Shot	On	Male
24	Control	2014-01-07	Shot	On	Male
414	Artificial	2014-01-07	Shot	On	Male
575	Artificial	2014-01-07	Shot	On	Male
815	Natural	2014-01-07	Shot	On	Male
34	Control	2014-01-07	Shot	On	Male
171	Control	2014-01-07	Natural Causes	On	Male
352	Artificial	2014-01-07	Shot	On	Male
371	Artificial	2014-01-07	Shot	On	Male
935	Natural	2014-01-07	Shot	On	Male
291	Control	2014-01-07	Shot	On	Male
698	Natural	2014-01-07	Shot	On	Female
514	Artificial	2014-01-07	Shot	On	Male
482	Artificial	2014-01-07	Shot	On	Male
230	Control	2014-01-07	Shot	On	Female
298	Control	2014-01-07	Natural Causes	On	Male
684	Natural	2014-01-07	Shot	On	Male
266	Control	2014-01-14	Shot	On	Male
463	Artificial	2014-01-14	Shot	On	Male
632	Artificial	2014-01-14	Shot	On	Male
627	Artificial	2014-01-14	Shot	On	Male
438	Control	2014-01-14	Shot	On	Male
308	Control	2014-01-14	Shot	On	Male
774	Natural	2014-01-14	Shot	On	Male
188	Control	2014-01-14	Shot	On	Male
290	Control	2014-01-25	Shot	On	Male
73	Control	2014-01-25	Shot	On	Female
345	Artificial	2014-01-25	Shot	On	Female
58	Control	2014-01-27	Shot	On	Male
208	Control	2014-01-27	Shot	On	Male
709	Artificial	2014-01-27	Shot	On	Male
29	Control	2014-01-27	Shot	On	Male
25	Control	2014-01-27	Shot	On	Male
680	Natural	2014-01-27	Shot	On	Male
798	Natural	2014-01-27	Shot	On	Male
271	Control	2014-01-27	Shot	On	Female
465	Artificial	2014-01-27	Shot	On	Male
474	Artificial	2014-01-27	Shot	On	Male
386	Artificial	2014-01-27	Shot	On	Male
561	Artificial	2014-01-27	Shot	On	Male
712	Natural	2014-01-27	Shot	On	Male
557	Artificial	2014-01-27	Shot	On	Male
177	Control	2014-01-27	Shot	On	Male
33	Control	2014-01-27	Shot	On	Male
222	Control	2014-01-27	Shot	On	Male
10	Control	2014-01-27	Shot	On	Male
772	Natural	2014-01-29	Shot	On	Male
426	Artificial	2014-01-29	Shot	On	Male
255	Control	2014-01-29	Shot	On	Male
479	Artificial	2014-01-29	Shot	On	Male
568	Artificial	2014-01-29	Shot	On	Male
791	Natural	2014-01-29	Shot	On	Male
458	Artificial	2014-01-29	Shot	On	Male
928	Natural	2014-01-29	Shot	On	Male
353	Artificial	2014-01-29	Shot	On	Male
794	Natural	2014-01-29	Shot	On	Male
263	Control	2014-01-29	Shot	On	Male
470	Artificial	2014-01-29	Shot	On	Male
548	Artificial	2014-01-29	Shot	On	Male
562	Artificial	2014-01-18	Shot	On	Male
577	Artificial	2014-01-18	Shot	On	Male
460	Artificial	2014-01-18	Shot	On	Male
244	Control	2014-01-29	Natural Causes	On	Female
980	Natural	2014-01-29	Shot	Off	Female
756	Natural	2014-01-29	Shot	Off	Female
793	Natural	2014-01-29	Shot	Off	Male
436	Artificial	2014-01-21	Shot	Off	Female
137	Control	2014-02-01	Shot	Off	Female
242	Control	2014-02-01	Shot	Off	Female
531	Artificial	2013-12-21	Shot	On	Male
11	Control	2013-12-21	Shot	On	Male
592	Artificial	2013-12-21	Shot	On	Female
513	Artificial	2013-12-21	Shot	On	Male
790	Natural	2013-12-21	Shot	On	Male
633	Artificial	2013-12-21	Shot	On	Male
745	Natural	2013-12-21	Shot	On	Male
62	Control	2013-12-21	Shot	On	Male
555	Artificial	2013-12-21	Shot	On	Male
594	Artificial	2013-12-21	Shot	On	Male
608	Artificial	2013-12-21	Shot	On	Male
63	Control	2013-12-21	Shot	On	Male
752	Natural	2013-12-21	Shot	On	Female
5	Control	2013-12-21	Shot	On	Male
580	Artificial	2013-12-21	Shot	On	Male
400	Artificial	2013-12-21	Shot	On	Female
846	Natural	2013-12-21	Shot	On	Female
144	Control	2013-12-21	Shot	On	Female
924	Natural	2013-12-21	Shot	On	Male
261	Control	2014-02-01	Shot	Off	Female
367	Artificial	2014-02-01	Shot	Off	Male
624	Artificial	2014-02-01	Shot	Off	Female
449	Artificial	2014-02-01	Shot	Off	Female
257	Control	2014-03-04	Natural Causes	On	Male
229	Control	2014-03-12	Shot	On	Male
192	Control	2013-07-30	Natural Causes	On	Male
559	Artificial	2013-07-15	Natural Causes	On	Female
503	Artificial	2013-07-29	Natural Causes	On	Female
809	Control	2013-07-30	Natural Causes	On	Female
300	Control	2013-07-07	Natural Causes	On	Male
205	Control	2013-10-29	Natural Causes	On	Male
50	Control	2014-03-16	Natural Causes	On	Male

## Sheet: Radio tracking mortality
Tag Number	Sex	Treatment	Radio Collar	Date of mortality	Cause
806	Female	Perching	173.336	2014-04-16	High Parasite Burden
342	Female	Perching	173.514	2014-06-05	Unknown Dead
718	Female	Perching	173.57	2014-07-24	High Parasite Burden
693	Female	Perching	173.301	2014-04-14	High Parasite Burden
404	Female	Perching	173.246	Alive
183	Female	Control	173.203	Alive
189	Female	Control	173.596	Alive
817	Male	Perching	173.091	Alive
881	Male	Perching	173.47	2014-05-13	Predated
467	Female	Perching	173.614	2014-07-03	Predated
206	Female	Control	173.057	2014-06-16	Unknown Dead
23	Male	Control	173.164	Alive
148	Female	Control	173.272	2014-06-15	High Parasite Burden
879	Female	Perching	173.047	2014-05-16	Unknown - Dead
462	Female	Perching	173.267	Alive
648	Female	Perching	173.497	2014-06-25	Possible predation
755	Female	Perching	173.353	2014-06-02	High Parasite Burden
897	Male	Perching	173.218	2014-06-18	High Parasite Burden
452	Female	Perching	173.021	Alive
243	Male	Control	173.416	Alive
406	Female	Perching	173.669	2014-04-27	Unknown
638	Female	Perching	173.372	2014-05-14	Loss of condition/Predated
413	Female	Perching	173.381	Alive
631	Male	Perching	173.073	2014-05-21	Loss of condition/Water?
54	Female	Control	173.29	2014-05-07	High Parasite Burden
288	Female	Control	173.506	Alive

## Sheet: Aggression
Perches	Week	Time	Points	Time Observed	Ap	Ap Towards	Egfp Towards	Ap Against	Egfp Against	Fi	Di Towards	Di Against	Th Towards	Th Against	Ch Towards	Ch Against	Fi Against
Perching	1	14:40:00	20	300	0	0	1	0	0	0	0	0	0	0	0	0	0
Perching	1	14:55:00	20	300	0	3	0	0	0	0	0	0	0	0	0	0	0
Perching	1	15:25:00	20	300	0	1	1	0	0	0	0	0	0	0	0	0	0
Perching	1	15:55:00	20	300	0	0	1	0	0	0	0	0	0	0	0	0	0
Control	1	15:55:00	20	300	0	0	4	0	0	0	0	0	0	0	0	0	0
Control	1	16:02:00	20	300	0	0	0	0	0	0	0	0	0	0	0	0	0
Perching	1	16:02:00	20	300	0	0	1	0	1	0	0	0	0	0	0	0	0
Perching	1	16:10:00	20	300	0	0	0	0	0	0	0	0	0	0	0	0	0
Perching	1	16:10:00	20	300	0	0	4	0	0	0	0	0	0	0	0	0	0
Perching	1	16:20:00	20	300	0	0	0	0	0	0	0	0	0	0	0	0	0
Control	1	16:20:00	20	300	0	0	1	1	0	0	0	0	0	0	0	0	0
Control	1	16:30:00	20	300	0	0	0	0	0	0	0	0	0	0	0	0	0
Perching	1	16:30:00	20	300	0	0	0	0	2	0	0	0	0	0	0	0	0
Perching	1	16:40:00	20	300	0	0	1	0	1	0	0	0	0	0	0	0	0
Perching	1	16:40:00	20	300	0	0	4	0	0	0	0	0	0	0	0	0	0
Perching	1	16:50:00	20	300	0	0	0	0	0	0	0	0	0	0	0	0	0
Control	1	16:50:00	20	300	0	0	0	0	0	0	0	0	0	0	0	0	0
Control	1	17:00:00	20	300	0	0	2	1	0	0	0	0	0	0	0	0	0
Perching	1	17:00:00	20	300	0	0	0	0	2	0	0	0	0	0	0	0	0
Perching	1	17:08:00	20	300	0	0	8	0	2	0	0	0	0	0	0	0	0
Perching	1	17:08:00	20	300	0	0	1	0	1	0	0	0	0	0	0	0	0
Perching	1	17:16:00	20	300	0	0	0	0	2	0	0	0	0	0	0	0	0
Control	1	17:16:00	20	300	0	0	0	0	0	0	0	0	0	0	0	0	0
Control	1	18:16:00	20	300	0	0	0	1	0	0	0	0	0	0	0	0	0
Perching	1	18:16:00	20	300	0	0	0	0	1	0	0	0	0	0	0	0	0
Perching	1	18:27:00	20	300	0	0	0	0	0	0	0	0	0	0	0	0	0
Perching	1	18:27:00	20	300	0	0	1	0	0	0	0	0	0	0	0	0	0
Perching	1	18:35:00	20	300	0	0	0	0	0	0	0	0	0	0	0	0	0
Control	1	18:41:00	20	300	0	0	3	0	0	0	0	0	0	0	0	0	0
Control	1	18:41:00	20	300	0	0	0	0	0	0	0	0	0	0	0	0	0
Perching	1	10:10:00	20	300	0	0	1	0	2	0	0	0	0	0	0	0	0
Perching	1	10:17:00	20	300	0	0	0	0	0	0	0	0	0	0	0	0	0
Perching	1	10:24:00	20	300	1	0	0	0	0	0	0	0	0	0	0	0	0
Perching	1	10:36:00	20	300	0	0	4	0	0	0	0	0	0	0	0	0	0
Control	1	10:46:00	20	300	0	0	0	0	0	0	0	0	0	0	0	0	0
Control	1	10:57:00	20	300	0	0	0	0	0	0	0	0	0	0	0	0	0
Perching	1	11:06:00	20	300	0	0	4	2	1	0	0	0	0	0	0	0	0
Perching	1	11:13:00	20	300	0	0	0	0	0	0	0	0	0	0	0	0	0
Perching	1	11:20:00	20	300	0	0	0	9	0	0	0	0	0	0	0	0	0
Perching	1	11:29:00	20	300	0	0	7	0	5	0	0	0	0	0	0	0	0
Control	1	12:38:00	20	300	0	1	0	0	0	0	0	0	0	0	0	0	0
Control	1	12:38:00	20	300	0	0	1	0	0	0	0	0	0	0	0	0	0
Perching	1	12:46:00	20	300	0	0	0	0	0	0	0	0	0	0	0	0	0
Perching	1	12:46:00	20	300	0	0	1	0	0	0	0	0	0	0	0	0	0
Perching	1	12:57:00	20	300	0	0	0	0	0	0	0	0	0	0	0	0	0
Perching	1	12:57:00	20	300	0	0	0	0	5	0	0	0	0	0	0	0	0
Control	1	13:02:00	20	300	0	0	0	0	0	0	0	0	0	0	0	0	0
Control	1	13:02:00	20	300	0	0	1	0	0	0	0	0	0	0	0	0	0
Perching	1	13:09:00	20	300	0	0	0	0	8	0	0	0	0	0	0	0	0
Perching	1	13:09:00	20	300	0	0	0	1	0	0	0	0	0	0	0	0	0
Perching	1	13:15:00	20	300	0	0	9	0	0	0	0	0	0	0	0	0	0
Perching	1	13:15:00	20	300	0	0	0	0	3	0	0	0	0	0	0	0	0
Control	1	13:47:00	20	300	0	0	4	0	0	0	0	0	0	0	0	0	0
Control	1	13:47:00	20	300	0	0	2	0	0	0	0	0	0	0	0	0	0
Control	1	11:32:00	20	300	0	0	2	0	0	0	0	0	0	0	0	0	0
Perching	1	11:10:00	20	300	0	0	1	0	0	0	0	0	0	0	0	0	0
Perching	1	11:16:00	20	300	0	0	0	0	5	0	0	0	0	0	0	0	0
Control	1	11:25:00	20	300	0	2	1	0	0	0	0	0	0	0	0	0	0
Perching	1	11:02:00	20	300	0	0	1	0	1	0	0	0	0	0	0	0	0
Perching	1	10:55:00	20	300	0	0	0	1	1	0	0	0	0	0	0	0	0
Control	2	09:14:00	20	300	0	0	0	0	0	0	0	0	0	0	0	0	0
Control	2	09:20:00	20	300	0	0	0	0	0	0	0	0	0	0	0	0	0
Perching	2	09:30:00	20	300	0	0	0	0	0	0	0	0	0	0	0	0	0
Perching	2	09:38:00	16	240	0	0	0	0	0	0	0	0	0	0	0	0	0
Perching	2	09:48:00	18	270	0	0	0	0	0	0	0	0	0	0	0	0	0
Perching	2	09:56:00	20	300	0	0	0	0	0	0	0	0	0	0	0	0	0
Perching	2	10:05:00	16	240	0	0	0	0	0	0	0	0	0	0	0	0	0
Perching	2	10:14:00	19	285	0	1	0	0	0	0	0	0	0	0	0	0	0
Perching	2	11:09:00	19	285	0	0	6	0	0	0	0	0	0	0	0	0	0
Perching	2	11:16:00	17	255	0	0	4	0	1	0	0	0	0	0	0	0	0
Control	2	11:09:00	17	255	0	0	0	1	2	0	0	0	0	0	0	0	0
Control	2	11:16:00	20	300	0	1	0	0	1	0	0	0	0	0	0	0	0
Control	2	11:31:00	20	300	0	0	0	0	0	0	0	0	0	0	0	0	0
Perching	2	11:31:00	20	300	0	0	0	0	4	0	0	0	0	0	0	0	0
Control	2	11:37:00	20	300	0	0	0	0	0	0	0	0	0	0	0	0	0
Perching	2	14:52:00	20	300	0	0	0	0	0	0	0	0	0	0	0	0	0
Perching	2	15:00:00	16	240	0	2	2	0	0	0	0	0	0	0	0	0	0
Perching	2	15:16:00	20	300	0	0	0	0	0	0	0	0	0	0	0	0	0
Perching	2	15:22:00	19	285	0	0	0	0	0	0	0	0	0	0	0	0	0
Perching	2	15:28:00	17	255	0	0	0	0	0	0	0	0	0	0	0	0	0
Perching	2	15:37:00	17	255	0	0	0	0	0	0	0	0	0	0	0	0	0
Perching	2	17:00:00	16	240	0	0	0	0	0	0	0	0	0	0	0	0	0
Control	2	17:00:00	18	270	0	0	0	0	0	0	0	0	0	0	0	0	0
Perching	2	17:07:00	17	255	0	0	0	0	0	0	0	0	0	0	0	0	0
Control	2	17:07:00	20	300	0	0	0	1	0	0	0	0	0	0	0	0	0
Perching	2	11:50:00	18	270	0	0	0	0	0	0	0	0	0	0	0	0	0
Perching	2	11:50:00	18	270	0	0	0	0	0	0	0	0	0	0	0	0	0
Perching	2	12:03:00	20	300	0	0	5	0	0	0	0	0	0	0	0	0	0
Control	2	17:20:00	19	285	0	0	0	0	0	0	0	0	0	0	0	0	0
Control	2	17:27:00	20	300	0	0	1	0	0	0	0	0	0	0	0	0	0
Perching	2	12:34:00	20	300	0	1	0	0	0	0	0	0	0	0	0	0	0
Perching	2	12:34:00	20	300	0	0	1	0	0	0	0	0	0	0	0	0	0
Perching	2	12:33:00	18	270	0	0	3	0	0	0	0	0	0	0	0	0	0
Perching	2	12:33:00	20	300	0	0	3	0	0	0	0	0	0	0	0	0	0
Perching	2	12:52:00	19	285	0	0	0	0	0	0	0	0	0	0	0	0	0
Perching	2	12:52:00	19	285	0	5	0	0	2	0	0	0	0	0	1	0	0
Perching	2	12:59:00	19	285	0	0	0	0	0	0	0	0	0	0	0	0	0
Perching	2	12:59:00	16	240	0	0	0	0	0	0	0	0	0	0	0	0	0
Control	2	08:42:00	19	285	0	0	0	0	0	0	0	0	0	0	0	0	0
Control	2	08:52:00	15	225	0	0	0	1	0	0	0	0	0	0	0	0	0
Control	2	08:58:00	20	300	0	0	0	0	0	0	0	0	0	0	0	0	0
Perching	2	09:27:00	15	225	0	0	0	0	0	0	0	0	0	0	0	0	0
Perching	2	09:58:00	18	270	0	0	0	0	1	0	0	0	0	0	0	0	0
Perching	2	10:08:00	15	225	0	0	0	0	0	0	0	0	0	0	0	0	0
Perching	2	10:08:00	16	240	0	0	1	0	0	0	0	0	0	0	0	0	0
Perching	2	10:16:00	20	300	0	0	0	0	0	0	0	0	0	0	0	0	0
Perching	2	17:05:00	16	240	0	0	0	0	0	0	0	0	0	0	0	0	0
Perching	2	18:07:00	17	255	0	0	0	0	0	0	0	0	0	0	0	0	0
Perching	2	18:25:00	17	255	0	0	0	0	1	0	0	0	0	0	0	0	0
Control	2	10:53:00	16	240	0	0	3	0	0	0	0	0	0	0	0	0	0
Control	2	12:05:00	15	225	0	0	0	0	0	0	0	0	0	0	0	0	0
Control	2	12:05:00	20	300	0	1	1	0	1	0	0	0	0	0	0	0	0
Perching	2	12:20:00	16	240	0	0	0	0	0	0	0	0	0	0	0	0	0
Perching	2	12:20:00	20	300	0	0	0	0	1	0	0	0	0	0	0	0	0
Perching	2	12:30:00	20	300	0	0	3	0	0	0	0	0	0	0	0	0	0
Perching	2	12:36:00	20	300	0	0	6	0	0	0	0	0	0	0	0	0	0
Perching	2	12:48:00	18	270	0	0	0	0	0	0	0	0	0	0	0	0	0
Perching	2	13:05:00	20	300	0	0	0	0	0	0	0	0	0	0	0	0	0
Perching	2	12:53:00	11	165	0	0	0	0	0	0	0	0	0	0	0	0	0
Perching	2	12:53:00	17	255	0	0	0	0	0	0	0	0	0	0	0	0	0
Control	2	08:55:00	18	270	0	0	0	0	0	0	0	0	0	0	0	0	0
Control	2	09:01:00	20	300	0	0	7	0	0	0	0	0	0	0	0	0	0
Control	3	09:25:00	16	240	0	4	1	0	0	0	0	0	0	0	0	0	0
Control	3	09:35:00	17	255	0	0	0	0	1	0	0	0	0	0	0	0	0
Control	3	09:25:00	20	300	0	0	0	0	0	0	0	0	0	0	0	0	0
Control	3	09:35:00	15	225	0	2	0	0	0	0	0	0	0	0	0	0	0
Perching	3	09:45:00	19	285	0	1	2	0	0	0	0	0	0	0	0	0	0
Perching	3	09:50:00	19	285	0	0	0	0	0	0	0	0	0	0	0	0	0
Perching	3	09:45:00	20	300	0	0	0	0	0	0	0	0	0	0	0	0	0
Perching	3	09:58:00	16	240	0	0	0	0	0	0	0	0	0	0	0	0	0
Perching	3	10:10:00	20	300	0	0	0	0	0	0	0	0	0	0	0	0	0
Perching	3	10:27:00	17	255	0	0	0	0	0	0	0	0	0	0	0	0	0
Perching	3	10:35:00	18	270	0	1	0	0	0	0	0	0	0	0	0	0	0
Perching	3	10:45:00	20	300	0	0	0	0	0	0	0	0	0	0	0	0	0
Control	3	10:10:00	16	240	0	0	0	0	0	0	0	0	0	0	0	0	0
Control	3	10:18:00	18	270	0	0	0	0	0	0	0	0	0	0	0	0	0
Control	3	10:29:00	19	285	0	0	0	0	0	0	0	0	0	0	0	0	0
Control	3	10:43:00	17	255	0	0	0	0	0	0	0	0	0	0	0	0	0
Perching	3	10:13:00	19	285	0	0	1	0	0	0	0	0	0	0	0	0	0
Perching	3	10:18:00	19	285	0	0	0	0	0	0	0	0	0	0	0	0	0
Perching	3	10:28:00	19	285	0	0	0	0	0	0	0	0	0	0	0	0	0
Perching	3	10:38:00	20	300	0	0	1	0	2	0	0	0	0	0	0	0	0
Perching	3	10:43:00	18	270	0	0	0	0	3	0	0	0	0	0	0	0	0
Perching	3	10:48:00	20	300	0	0	3	0	0	0	0	0	0	0	0	0	0
Perching	3	09:13:00	20	300	0	0	1	0	0	0	0	0	0	0	0	0	0
Perching	3	09:24:00	16	240	0	0	2	0	0	0	0	0	0	0	0	0	0
Control	3	09:37:00	20	300	0	0	0	0	0	0	0	0	0	0	0	0	0
Control	3	09:46:00	20	300	0	0	0	0	1	0	0	0	0	0	0	0	0
Control	3	10:02:00	20	300	0	0	0	0	0	0	0	0	0	0	0	0	0
Control	3	10:12:00	20	300	0	0	0	0	0	0	0	0	0	0	0	0	0
Perching	3	10:21:00	17	255	0	0	0	0	0	0	0	0	0	0	0	0	0
Perching	3	10:27:00	16	240	0	0	0	0	0	0	0	0	0	0	0	0	0
Perching	3	10:37:00	20	300	0	0	0	0	0	0	0	0	0	0	0	0	0
Perching	3	10:44:00	17	255	0	0	0	0	0	0	0	0	0	0	0	0	0
Perching	3	10:55:00	20	300	0	2	0	0	0	0	0	0	0	0	0	0	0
Perching	3	11:05:00	18	270	0	0	0	0	0	0	0	0	0	0	0	0	0
Perching	3	11:12:00	20	300	0	0	0	0	0	0	0	0	0	0	0	0	0
Perching	3	11:18:00	19	285	0	0	0	0	0	0	0	0	0	0	0	0	0
Perching	3	10:10:00	19	285	0	0	0	0	0	0	0	0	0	0	0	0	0
Perching	3	10:25:00	16	240	0	0	0	0	0	0	0	0	0	0	0	0	0
Perching	3	10:30:00	20	300	0	0	0	0	0	0	0	0	0	0	0	0	0
Perching	3	10:35:00	20	300	0	1	1	0	0	0	0	0	0	0	0	0	0
Perching	3	10:45:00	19	285	0	0	0	0	0	0	0	0	0	0	0	0	0
Perching	3	10:55:00	19	285	0	0	2	0	0	0	0	0	0	0	0	0	0
Perching	3	11:05:00	16	240	0	0	0	0	0	0	0	0	0	0	0	0	0
Perching	3	11:10:00	18	270	0	0	0	0	0	0	0	0	0	0	0	0	0
Control	3	12:52:00	15	225	0	0	0	1	0	0	0	0	0	0	0	0	0
Control	3	13:00:00	16	240	0	0	0	0	1	0	0	0	0	0	0	0	0
Control	3	13:21:00	20	300	0	0	0	0	0	0	0	0	0	0	0	0	0
Control	3	13:33:00	13	195	0	0	0	0	0	0	0	0	0	0	0	0	0
Perching	3	13:01:00	17	255	0	0	0	0	0	0	0	0	0	0	0	0	0
Perching	3	12:41:00	14	210	0	0	0	0	0	0	0	0	0	0	0	0	0
Perching	3	11:30:00	19	285	0	0	0	0	0	0	0	0	0	0	0	0	0
Perching	3	11:35:00	15	225	0	0	0	0	0	0	0	0	0	0	0	0	0
Perching	3	13:10:00	14	210	0	0	0	0	0	0	0	0	0	0	0	0	0
Perching	3	12:55:00	14	210	0	0	0	1	2	0	0	0	0	0	0	0	0
Control	5	11:00:00	15	225	0	0	0	0	0	0	0	0	0	0	0	0	0
Control	5	09:20:00	17	255	0	1	0	0	0	0	0	0	0	0	0	0	0
Perching	5	09:34:00	20	300	0	0	0	0	0	0	0	0	0	0	0	0	0
Control	5	11:10:00	14	210	0	2	0	0	0	0	0	0	0	0	0	0	0
Perching	5	11:24:00	13	195	0	0	0	0	0	0	0	0	0	0	0	0	0
Control	5	09:20:00	18	270	0	0	0	0	0	0	0	0	0	0	0	0	0
Perching	5	09:38:00	13	195	0	0	0	0	0	0	0	0	0	0	0	0	0
Perching	5	11:13:00	20	300	0	0	1	0	0	0	0	0	0	0	0	0	0
Perching	5	11:20:00	20	300	0	0	0	0	0	0	0	0	0	0	0	0	0
Perching	5	09:45:00	16	240	0	0	0	0	0	0	0	0	0	0	0	0	0
Perching	5	09:53:00	20	300	0	0	0	0	0	0	0	0	0	0	0	0	0
Perching	5	11:41:00	20	300	0	0	0	0	0	0	0	0	0	0	0	0	0
Control	5	11:53:00	15	225	0	0	0	0	0	0	0	0	0	0	0	0	0
Control	5	11:39:00	17	255	0	0	0	0	0	0	0	0	0	0	0	0	0
Perching	5	11:53:00	19	285	0	0	0	0	0	0	0	0	0	0	0	0	0
Control	5	10:05:00	20	300	0	0	0	0	0	0	0	0	0	0	0	0	0
Perching	5	10:13:00	16	240	0	0	0	1	0	0	0	0	0	0	0	0	0
Perching	5	12:03:00	15	225	0	0	0	0	0	0	0	0	0	0	0	0	0
Control	5	09:54:00	15	225	0	0	0	0	0	0	0	0	0	0	0	0	0
Perching	5	10:21:00	15	225	0	0	0	0	0	0	0	0	0	0	0	0	0
Perching	5	13:30:00	20	300	0	0	0	0	0	0	0	0	0	0	0	0	0
Perching	5	13:38:00	15	225	0	0	0	0	0	0	0	0	0	0	0	0	0
Perching	5	13:26:00	20	300	0	0	0	0	0	0	0	0	0	0	0	0	0
Perching	5	13:36:00	20	300	0	0	0	0	0	0	0	0	0	0	0	0	0
Control	5	13:50:00	20	300	0	0	0	0	0	0	0	0	0	0	0	0	0
Control	5	14:00:00	20	300	0	0	0	0	0	0	0	0	0	0	0	0	0
Control	5	13:48:00	20	300	0	0	0	0	0	0	0	0	0	0	0	0	0
Control	5	14:03:00	17	255	0	0	0	0	0	0	0	0	0	0	0	0	0
Perching	5	08:35:00	16	240	0	0	0	0	0	0	0	0	0	0	0	0	0
Perching	5	08:46:00	15	225	0	0	0	0	0	0	0	0	0	0	0	0	0
Perching	5	08:28:00	20	300	0	0	0	0	0	0	0	0	0	0	0	0	0
Perching	5	08:35:00	18	270	0	0	0	0	0	0	0	0	0	0	0	0	0
Perching	5	08:48:00	20	300	0	0	0	0	0	0	0	0	0	0	0	0	0
Perching	5	09:00:00	18	270	0	0	0	0	0	0	0	0	0	0	0	0	0
Perching	5	08:58:00	16	240	0	0	0	0	0	0	0	0	0	0	0	0	0
Perching	5	09:03:00	20	300	0	0	0	0	0	0	0	0	0	0	0	0	0
Control	5	09:20:00	17	255	0	0	0	0	0	0	0	0	0	0	0	0	0
Control	5	09:30:00	14	210	0	0	0	0	0	0	0	0	0	0	0	0	0
Control	5	09:25:00	14	210	0	0	0	0	0	0	0	0	0	0	0	0	0
Perching	5	09:42:00	19	285	0	0	0	0	0	0	0	0	0	0	0	0	0
Perching	5	09:54:00	18	270	0	0	0	0	0	0	0	0	0	0	0	0	0
Control	5	10:05:00	17	255	0	0	0	0	0	0	0	0	0	0	0	0	0
Perching	5	10:17:00	15	225	0	0	0	0	0	0	0	0	0	0	0	0	0
Perching	5	10:27:00	18	270	0	0	0	0	0	0	0	0	0	0	0	0	0
Perching	5	10:16:00	18	270	0	0	0	0	0	0	0	0	0	0	0	0	0
Perching	5	10:26:00	20	300	0	2	0	0	0	0	0	0	0	0	0	0	0
Control	5	11:34:00	13	195	0	0	0	0	0	0	0	0	0	0	0	0	0
Control	5	11:50:00	20	300	0	0	0	0	0	0	0	0	0	0	0	0	0
Control	5	12:00:00	20	300	0	0	0	0	0	0	0	0	0	0	0	0	0
Control	5	12:06:00	16	240	0	0	0	0	0	0	0	0	0	0	0	0	0
Perching	5	13:42:00	16	240	0	0	0	0	0	0	0	0	0	0	0	0	0
Perching	5	13:57:00	16	240	0	0	0	0	0	0	0	0	0	0	0	0	0
Perching	5	13:42:00	15	225	0	0	0	0	0	0	0	0	0	0	0	0	0
Perching	5	13:50:00	20	300	0	0	0	0	0	0	0	0	0	0	0	0	0
Perching	5	14:00:00	16	240	0	0	0	0	0	0	0	0	0	0	0	0	0
Perching	5	14:10:00	20	300	0	0	0	0	0	0	0	0	0	0	0	0	0
Perching	5	14:14:00	17	255	0	0	0	0	0	0	0	0	0	0	0	0	0
Perching	5	14:23:00	20	300	0	0	0	0	0	0	0	0	0	0	0	0	0
Control	6	12:45:00	20	300	0	0	0	0	0	0	0	0	0	0	0	0	0
Control	6	12:50:00	16	240	0	0	0	0	0	0	0	0	0	0	0	0	0
Control	6	12:35:00	18	270	0	0	0	0	0	0	0	0	0	0	0	0	0
Control	6	12:45:00	19	285	0	1	0	0	0	0	0	0	0	0	0	0	0
Perching	6	12:20:00	17	255	0	0	0	0	0	0	0	0	0	0	0	0	0
Perching	6	12:25:00	15	225	0	0	0	0	0	0	0	0	0	0	0	0	0
Perching	6	12:20:00	20	300	0	0	0	0	0	0	0	0	0	0	0	0	0
Perching	6	12:30:00	20	300	0	1	0	0	0	0	0	0	0	0	0	0	0
Perching	6	11:30:00	18	270	0	0	0	0	0	0	0	0	0	0	0	0	0
Perching	6	11:40:00	20	300	0	0	0	0	0	0	0	0	0	0	0	0	0
Perching	6	11:20:00	16	240	0	0	0	0	0	0	0	0	0	0	0	0	0
Perching	6	11:32:00	19	285	0	0	0	0	0	0	0	0	0	0	0	0	0
Control	6	11:15:00	20	300	0	0	0	0	0	0	0	0	0	0	0	0	0
Control	6	11:20:00	20	300	0	1	12	0	0	0	0	0	0	0	0	0	0
Control	6	10:50:00	19	285	0	0	0	0	0	0	0	0	0	0	0	0	0
Control	6	11:00:00	16	240	0	0	0	0	0	0	0	0	0	0	0	0	0
Perching	6	10:50:00	20	300	0	0	0	0	0	0	0	0	0	0	0	0	0
Perching	6	11:15:00	20	300	0	0	0	0	0	0	0	0	0	0	0	0	0
Perching	6	09:55:00	17	255	0	0	0	0	0	0	0	0	0	0	0	0	0
Perching	6	10:00:00	15	225	0	0	0	0	0	0	0	0	0	0	0	0	0
Perching	6	09:50:00	16	240	0	0	0	0	0	0	0	0	0	0	0	0	0
Perching	6	10:00:00	19	285	0	0	0	0	0	0	0	0	0	0	0	0	0
Perching	6	09:35:00	18	270	0	0	0	0	0	0	0	0	0	0	0	0	0
Perching	6	09:44:00	20	300	0	0	4	0	0	0	0	0	0	0	0	0	0
Control	6	09:20:00	16	240	0	0	0	0	0	0	0	0	0	0	0	0	0
Control	6	09:35:00	20	300	0	0	0	0	0	0	0	0	0	0	0	0	0
Control	6	09:17:00	20	300	0	0	0	0	0	0	0	0	0	0	0	0	0
Control	6	09:26:00	17	255	0	0	0	0	0	0	0	0	0	0	0	0	0
Perching	6	18:50:00	15	225	0	1	0	0	0	0	0	0	0	0	0	0	0
Perching	6	18:58:00	16	240	0	0	0	0	0	0	0	0	0	0	0	0	0
Perching	6	18:50:00	14	210	0	0	0	0	0	0	0	0	0	0	0	0	0
Perching	6	19:00:00	14	210	0	0	0	0	0	0	0	0	0	0	0	0	0
Perching	6	18:30:00	20	300	0	0	0	0	0	0	0	0	0	0	0	0	0
Perching	6	18:40:00	20	300	0	0	0	0	0	0	0	0	0	0	0	0	0
Perching	6	18:25:00	20	300	0	0	0	0	0	0	0	0	0	0	0	0	0
Perching	6	18:35:00	17	255	0	0	0	0	0	0	0	0	0	0	0	0	0
Control	6	17:30:00	16	240	0	0	0	0	0	0	0	0	0	0	0	0	0
Control	6	18:24:00	20	300	0	0	0	0	0	0	0	0	0	0	0	0	0
Control	6	17:44:00	20	300	0	0	0	0	0	0	0	0	0	0	0	0	0
Control	6	17:52:00	16	240	0	5	0	0	0	0	0	0	0	0	0	0	0
Perching	6	17:46:00	20	300	0	0	0	0	0	0	0	0	0	0	0	0	0
Perching	6	18:00:00	16	240	0	0	0	0	0	0	0	0	0	0	0	0	0
Perching	6	17:00:00	20	300	0	0	0	0	0	0	0	0	0	0	0	0	0
Perching	6	17:07:00	18	270	0	0	0	0	0	0	0	0	0	0	0	0	0
Perching	6	17:00:00	17	255	0	0	0	0	0	0	0	0	0	0	0	0	0
Perching	6	17:15:00	14	210	0	0	0	0	0	0	0	0	0	0	0	0	0
Perching	6	16:17:00	20	300	0	0	0	0	0	0	0	0	0	0	0	0	0
Perching	6	16:10:00	20	300	0	0	0	0	0	0	0	0	0	0	0	0	0
Control	6	16:20:00	17	255	0	0	0	0	0	0	0	0	0	0	0	0	0
Control	6	16:30:00	20	300	0	0	0	0	0	0	0	0	0	0	0	0	0
Control	6	16:00:00	20	300	0	0	0	1	0	0	0	0	0	0	0	0	0
Control	6	16:06:00	13	195	0	0	0	0	0	0	0	0	0	0	0	0	0
Perching	6	15:45:00	18	270	0	0	0	0	0	0	0	0	0	0	0	0	0
Perching	6	16:00:00	19	285	0	0	0	0	0	0	0	0	0	0	0	0	0
Perching	6	15:39:00	20	300	0	0	0	0	0	0	0	0	0	0	0	0	0
Perching	6	15:46:00	19	285	0	0	0	0	0	0	0	0	0	0	0	0	0
Perching	6	15:18:00	20	300	0	0	0	0	0	0	0	0	0	0	0	0	0
Perching	6	15:30:00	20	300	0	0	0	0	0	0	0	0	0	0	0	0	0
Perching	6	15:23:00	20	300	0	0	0	0	0	0	0	0	0	0	0	0	0
Control	7	14:21:00	16	240	0	0	0	0	0	0	0	0	0	0	0	0	0
Control	7	14:21:00	16	240	0	0	0	0	0	0	0	0	0	0	0	0	0
Control	7	14:57:00	14	210	0	0	0	0	0	0	0	0	0	0	0	0	0
Control	7	15:02:00	20	300	0	0	0	0	0	0	0	0	0	0	0	0	0
Perching	7	15:27:00	16	240	0	0	0	0	0	0	0	0	0	0	0	0	0
Perching	7	15:40:00	20	300	0	0	0	0	0	0	0	0	0	0	0	0	0
Perching	7	15:50:00	19	285	0	0	0	0	0	0	0	0	0	0	0	0	0
Perching	7	16:06:00	15	225	0	0	0	0	0	0	0	0	0	0	0	0	0
Perching	7	16:53:00	20	300	0	0	0	0	0	0	0	0	0	0	0	0	0
Perching	7	17:03:00	14	210	0	0	0	0	0	0	0	0	0	0	0	0	0
Perching	7	17:30:00	20	300	0	0	0	0	0	0	0	0	0	0	0	0	0
Perching	7	17:38:00	16	240	0	0	0	0	0	0	0	0	0	0	0	0	0
Control	7	17:53:00	20	300	0	0	0	0	0	0	0	0	0	0	0	0	0
Control	7	08:04:00	17	255	0	1	0	0	0	0	0	0	0	0	0	0	0
Control	7	08:45:00	14	210	0	0	0	0	0	0	0	0	0	0	0	0	0
Control	7	08:55:00	14	210	0	0	0	0	0	0	0	0	0	0	0	0	0
Perching	7	09:25:00	14	210	0	0	0	0	0	0	0	0	0	0	0	0	0
Perching	7	10:05:00	17	255	0	0	0	0	0	0	0	0	0	0	0	0	0
Perching	7	10:12:00	16	240	0	0	0	0	0	0	0	0	0	0	0	0	0
Perching	7	10:25:00	18	270	0	0	0	0	0	0	0	0	0	0	0	0	0
Perching	7	10:46:00	19	285	0	0	0	0	0	0	0	0	0	0	0	0	0
Perching	7	11:00:00	20	300	0	0	0	0	0	0	0	0	0	0	0	0	0
Perching	7	11:16:00	20	300	0	0	0	0	0	0	0	0	0	0	0	0	0
Perching	7	11:43:00	16	240	0	0	0	0	0	0	0	0	0	0	0	0	0
Control	7	11:54:00	19	285	0	0	0	0	0	0	0	0	0	0	0	0	0
Control	7	12:09:00	20	300	0	0	0	0	0	0	0	0	0	0	0	0	0
Control	7	12:20:00	20	300	0	0	0	0	0	0	0	0	0	0	0	0	0
Control	7	12:30:00	20	300	0	0	0	0	0	0	0	0	0	0	0	0	0
Perching	7	12:50:00	15	225	0	0	0	0	0	0	0	0	0	0	0	0	0
Perching	7	15:30:00	20	300	0	0	0	0	0	0	0	0	0	0	0	0	0
Perching	7	15:40:00	20	300	0	0	0	0	0	0	0	0	0	0	0	0	0
Perching	7	15:50:00	16	240	0	1	0	0	0	0	0	0	0	0	1	0	0
Perching	7	15:55:00	20	300	0	0	0	0	0	0	0	0	0	0	0	0	0
Perching	7	16:00:00	20	300	0	0	0	0	0	0	0	0	0	0	0	0	0
Perching	7	17:54:00	17	255	0	2	1	2	0	0	0	0	0	0	0	0	0
Perching	7	16:00:00	20	300	0	0	0	0	0	0	0	0	0	0	0	0	0
Control	7	16:10:00	20	300	0	0	0	0	0	0	0	0	0	0	0	0	0
Control	7	16:05:00	20	300	0	2	0	0	0	0	0	0	0	0	2	0	0

## Sheet: Morphometrics release day
No	Perches	Sex	Ammended Mass	TarThick
1	Control	Female	430	7.4
2	Control	Female	420	7.6
3	Control	Female
4	Control	Male	460	8.1
5	Control	Male	490	8.4
6	Control	Male	520	7.2
7	Control	Male	400	7.5
8	Control	Male	370	7.2
9	Control	Female	420	8.1
10	Control	Male	440	7.4
11	Control	Male	460	7.9
12	Control	Male	420	8.5
13	Control	Male	420	7.7
14	Control	Male	560	8.4
15	Control	Male	480	8.1
16	Control	Male	470	8
17	Control	Male	460	7.6
18	Control	Male	500	8.7
19	Control	Female	370	7
20	Control	Male	470	7.9
21	Control	Male	450	7.9
22	Control	Male	560	8.7
23	Control	Male	450	7.4
24	Control	Male	380	7.1
25	Control	Male	560	9.2
26	Control	Male	480	8.4
27	Control	Male	490	8.4
28	Control	Female	420	7
29	Control	Male	500	8.5
30	Control	Male	440	7.3
168	Control	Female	410	7
169	Control	Male	430	7.7
170	Control	Female	440	7.4
171	Control	Male	420	7.9
172	Control	Male	460	8
173	Control	Male	460	7.9
174	Control	Female	320	7.1
175	Control	Female	380	7.2
176	Control	Male	480	8.1
177	Control	Male	440	6.8
178	Control	Female	360	7.6
179	Control	Male	440	8
180	Control	Male	390	7.5
181	Control	Male	460	7.6
182	Control	Female	320	7.4
183	Control	Female	320	6.7
184	Control	Male	520	8.9
185	Control	Female	360	7.2
186	Control	Male	460	7.9
187	Control	Female	420	7.8
188	Control	Male	400	8
189	Control	Female	440	7.6
190	Control	Female	380	6.8
191	Control	Male	540	8.8
192	Control	Male	440	7.5
193	Control	Female	440	7.5
194	Control	Male	440	8.2
195	Control	Male	440	8
196	Control	Male	560	8.4
197	Control	Male	400	6.9
501	Perching	Female	400	7.3
502	Perching	Male	540	8
503	Perching	Female	340	6.9
504	Perching	Male	420	7.5
505	Perching	Female	380	7.3
506	Perching	Male	480	8
507	Perching	Male	520	8.5
508	Perching	Male	430	7.6
509	Perching	Male	500	7.9
510	Perching	Female	400	7.5
511	Perching	Male	500	8.2
512	Perching	Male	450	8.4
513	Perching	Male	540	8.4
514	Perching	Male	520	8.2
515	Perching	Female	400	7.4
516	Perching	Male	440	8.1
517	Perching	Female	340	6.7
518	Perching	Female	380	6.7
519	Perching	Female	430	7.4
520	Perching	Female	470	7.9
521	Perching	Female	400	6.8
522	Perching	Female	430	7.2
523	Perching	Male	440	7.8
524	Perching	Male	520	7.8
525	Perching	Male	360	6.9
526	Perching	Male	540	8.4
527	Perching	Male	520	8.3
528	Perching	Female	450	7.4
529	Perching	Male
530	Perching	Male	460	7.8
334	Perching	Male	420	8.3
335	Perching	Male	500	8.7
336	Perching	Female	440	7.5
337	Perching	Male	520	8.2
338	Perching	Male	520	7.9
339	Perching	Male
340	Perching	Female	450	7.6
341	Perching	Male	420	8
342	Perching	Female	400	7.8
343	Perching	Male	470	8.2
344	Perching	Male	520	8.3
345	Perching	Female	470	8
346	Perching	Female
347	Perching	Female	420	7.9
348	Perching	Female	400	7.4
349	Perching	Male	530	8.9
350	Perching	Female	450	8.3
351	Perching	Female	400	7.6
352	Perching	Male	450	7.7
353	Perching	Male	570	8.5
354	Perching	Male	450	8.2
355	Perching	Male	490	8.2
356	Perching	Female	410	7.7
357	Perching	Female	370	7.1
358	Perching	Female	430	7.7
359	Perching	Male	430	8
360	Perching	Female	390	7.2
361	Perching	Male	480	7.9
362	Perching	Male	490	8.4
363	Perching
788	Perching	Male	460	7.9
789	Perching	Female	430	7.4
790	Perching	Male	450	7.8
791	Perching	Male	480	8.2
792	Perching	Male	440	7.6
793	Perching	Female	390	6.9
794	Perching	Male	480	8.4
795	Perching	Male
796	Perching	Male	440	7.8
797	Perching	Male	440	7.5
798	Perching	Male	430	7.6
799	Perching	Male	490	8.1
800	Perching	Female	390	7.4
801	Perching	Female	400	7.4
802	Perching	Female	390	7.7
803	Perching	Female	380	6.9
804	Perching	Female	430	7.1
805	Perching	Male	440	7.6
806	Perching	Female	360	6.5
807	Perching	Female	380	7.7
808	Perching	Male	460	7.9
809	Perching	Female	410	7.2
810	Perching	Male	500	8.4
811	Perching	Male	500	8.2
812	Perching	Male	440	8.5
813	Perching	Female	420	7.9
814	Perching	Male	480	8.1
815	Perching	Male	440	7.9
816	Perching	Male
817	Perching	Male	500	7.7
834	Perching	Male	440	7.9
835	Perching	Female	420	7.3
836	Perching	Male	450	8.2
837	Perching	Male	420	7.4
838	Perching	Male	540	8
839	Perching	Male	390	7.8
840	Perching	Male	430	7
841	Perching	Male	450	7.9
842	Perching	Male	390	7.1
843	Perching	Female	380	7
844	Perching	Male	360	6.9
845	Perching	Male	450	7.8
846	Perching	Female	400	7.6
847	Perching	Male	420	7.5
848	Perching	Male	460	8.7
849	Perching	Male	480	7.6
850	Perching	Male	580	9.4
851	Perching	Female	420	7.5
852	Perching	Male	470	8.8
853	Perching	Female	400	7.4
854	Perching	Female	360	7.2
855	Perching	Female	400	7.2
856	Perching	Female	440	6.6
857	Perching	Female	340	6.9
858	Perching	Female	460	7.2
859	Perching	Male	460	7.8
860	Perching	Male	400	7.5
861	Perching	Male	550	8.7
862	Perching	Male	470	7.9
863	Perching	Male	470	7.9
198	Control	Male	540	9.2
199	Control	Female	400	7.5
200	Control	Male	480	8
201	Control	Male	500	8
202	Control	Female	450	7.2
203	Control	Female	400	6.8
204	Control	Female	370	7
205	Control	Male	430	8.2
206	Control	Female	400	7.1
207	Control	Male	470	8.2
208	Control	Male	570	8.8
209	Control	Male	500	8.4
210	Control	Female	430	7.5
211	Control	Male	490	8.2
212	Control	Male	570	9
213	Control	Female	420	8
214	Control	Female	420	7.8
215	Control	Female	380	7.7
216	Control	Male	510	8.5
217	Control	Male	520	9
218	Control	Female	370	7
219	Control	Male
220	Control	Female	400	7.5
221	Control	Female	430	7.9
222	Control	Male	500	8.4
223	Control	Male	510	8
224	Control	Female	410	7.2
225	Control	Female	390	7.5
226	Control	Male	450	7.9
227	Control	Female	450	7.8
36	Control	Female	360	7.2
55	Control	Male	440	8
49	Control	Female	400	7.2
52	Control	Female	370	7
50	Control	Male	440	8
37	Control	Male	420	7.8
33	Control	Male	480	7.8
58	Control	Male	480	7.8
43	Control	Male	460	8.2
56	Control	Male	460	8.6
35	Control	Male	460	8.7
39	Control	Male	490	8.6
38	Control	Female	420	7.7
34	Control	Male	500	8.5
47	Control	Male	540	8.4
31	Control	Male	480	8.6
59	Control	Female	530	7.6
53	Control	Female	420	6.9
32	Control	Male	460	7.8
44	Control	Female	340	7.3
40	Control	Female	440	7.6
57	Control	Female	340	7.6
42	Control	Male	450	8.3
41	Control	Male	460	7.5
51	Control	Male	460	8.5
46	Control	Female	440	7.5
60	Control	Male	460	7.8
45	Control	Female	380	7.2
48	Control	Female	430	7.1
54	Control	Female	360	7.3
364	Perching	Male	550	8.6
365	Perching	Female	380	7
366	Perching	Male	470	8.2
367	Perching	Male	450	7.4
368	Perching	Female	450	8.1
369	Perching	Male	490	7.7
370	Perching	Male	490	8.1
371	Perching	Male	470	8.7
372	Perching	Female	350	7.1
373	Perching	Male	570	8.9
374	Perching	Male	550	8.4
375	Perching	Male	520	8.1
376	Perching	Male	500	8.4
377	Perching	Male	470	7.2
378	Perching	Male	490	8.3
379	Perching	Female	420	7.5
380	Perching	Female	390	7.6
381	Perching	Female	440	7.4
382	Perching	Female	400	7.8
383	Perching	Female	380	7.4
384	Perching	Male	490	7.5
385	Perching	Female	430	7.9
386	Perching	Male	500	8.3
387	Perching	Male	470	8.2
388	Perching	Female	370	7
389	Perching	Female	430	8
390	Perching	Female	430	7.4
391	Perching	Female	420	7
392	Perching	Male	520	8.2
393	Perching	Female	420	8
531	Perching	Male	460	7.7
532	Perching	Male	480	8.5
533	Perching	Male
534	Perching	Male	520	8.7
535	Perching	Female	420	7.8
536	Perching	Male	630	9.5
537	Perching	Male	460	8.2
538	Perching	Male	500	8.7
539	Perching	Male	460	8.3
540	Perching	Female	370	7.3
541	Perching	Male	530	8.4
542	Perching	Female	380	7.9
543	Perching	Female	420	7.6
544	Perching	Male	520	8.2
545	Perching	Male	490	8.8
546	Perching	Male	510	9.4
547	Perching	Female	420	7.5
548	Perching	Male	460	8.3
549	Perching	Female	400	7.4
550	Perching	Female	470	8
551	Perching	Female	430	7.6
552	Perching	Female	350	6.8
553	Perching	Female	380	7.4
554	Perching	Male	480	8.6
555	Perching	Male	400	7.9
556	Perching	Female	430	7.8
557	Perching	Male	490	8.6
558	Perching	Male	500	8.4
559	Perching	Female	400	7.8
560	Perching	Male	530	8
864	Perching	Female	380	7.2
865	Perching	Female	400	7.2
866	Perching	Female	470	7.5
867	Perching	Female	380	7
868	Perching	Male	540	8.1
869	Perching	Male	450	8.5
870	Perching	Male	500	8.1
871	Perching	Female	400	7.1
872	Perching	Male	490	8.5
873	Perching	Male	550	8.2
874	Perching	Male	440	8.1
875	Perching	Female	350	6.8
876	Perching	Male	410	8
877	Perching	Male	530	9.1
878	Perching	Male	560	8.8
879	Perching	Female	400	7.1
880	Perching	Female	410	7.4
881	Perching	Male	550	8.4
882	Perching	Female	420	7
883	Perching	Female	390	7.4
884	Perching	Male	480	8.3
885	Perching	Female	420	7.7
886	Perching	Female	440	7.8
887	Perching	Male	500	8.2
888	Perching	Female	470	7.6
889	Perching	Female	380	7.2
890	Perching	Male	510	8.1
891	Perching	Female	420	7.4
892	Perching	Male	550	8.7
893	Perching	Female	450	7.7
668	Perching	Female	400	7.6
669	Perching	Male	520	8.1
670	Perching	Male	440	8
671	Perching	Male	560	8.8
672	Perching	Male	500	7.9
673	Perching	Female	330	7.4
674	Perching	Male	500	8.8
675	Perching	Male	510	8.2
676	Perching	Female	460	7.7
677	Perching	Female	420	7.2
678	Perching	Male	630	9.4
679	Perching	Female	360	6.6
680	Perching	Male	460	8
681	Perching
682	Perching	Male	450	8.4
683	Perching	Female	410	7.8
684	Perching	Male	480	8.6
685	Perching	Female	520	8.3
686	Perching	Male	470	7.8
687	Perching	Female	420	7.4
688	Perching	Female	440	7.4
689	Perching	Female	400	7
690	Perching	Male	500	8.9
691	Perching	Female	390	7.5
692	Perching	Male	470	8.5
693	Perching	Female	440	7.7
694	Perching	Female	400	7.6
695	Perching	Male	500	8.8
696	Perching	Female	420	7.8
697	Perching	Male	480	8.7
61	Control	Male	440	8.7
62	Control	Male	460	8.8
63	Control	Male	550	8.9
64	Control	Male	360	6.9
65	Control	Male	450	7.5
66	Control	Male	360	6.9
67	Control	Male	540	9.1
68	Control	Male	560	8.2
69	Control	Male	420	7.5
70	Control	Female	380	7.3
71	Control	Female
72	Control	Male	400	7.7
73	Control	Female	520	8.4
74	Control	Female	470	7
75	Control	Female	460	8.4
76	Control	Female	440	7.7
77	Control	Male	540	8.6
78	Control	Male	500	8
79	Control	Male	470	8.4
80	Control	Male	540	8.4
81	Control	Female	440	7.8
82	Control	Male	440	8.6
83	Control	Male	440	8.1
84	Control	Female	440	7.5
85	Control	Female	380	6.4
86	Control	Female	380	7.2
87	Control	Male	520	8.8
88	Control	Female	380	7.7
89	Control	Female	390	7.8
90	Control	Female	440	7.8
228	Control	Male	500	9.1
229	Control	Male	460	8
230	Control	Female	400	7.7
231	Control	Male	570	8.6
232	Control	Male	540	9.2
233	Control	Female	380	7.2
234	Control	Male	540	8.6
235	Control	Female	450	7.8
236	Control	Female	340	7.5
237	Control	Male	510	8.9
238	Control	Female	420	7.4
239	Control	Female	390	7.8
240	Control	Female	430	7.6
241	Control	Male	450	8.2
242	Control	Female	450	8
243	Control	Female	460	8
244	Control	Female	400	7
245	Control	Male	470	8.7
246	Control	Male	520	9.2
247	Control	Female	340	6.8
248	Control	Male	410	8.3
249	Control	Female	390	8.2
250	Control	Female	400	7.7
251	Control	Female	400	8
252	Control	Female	420	7.8
253	Control	Female	400	7.5
254	Control	Male	420	8.1
255	Control	Male	500	8.4
256	Control	Male	520	8.4
257	Control	Male	420	8.2
561	Perching	Male	500	8
562	Perching	Male	470	8.6
563	Perching	Female	400	9.6
564	Perching	Male	590	8.9
565	Perching	Female	380	7.3
566	Perching	Male	540	8.6
567	Perching	Male	560	8
568	Perching	Male	500	8.2
569	Perching	Male	460	8.7
570	Perching	Female	450	8.2
571	Perching	Male	450	7.8
572	Perching	Female	400	7.6
573	Perching	Male	550	8.9
574	Perching	Female	440	7.4
575	Perching	Male	490	8.6
576	Perching	Male	520	8.6
577	Perching	Male	520	8
578	Perching	Male	350	7.3
579	Perching	Male	500	8.4
580	Perching	Male	450	7.8
581	Perching	Male	580	9.2
582	Perching	Male	480	8.1
583	Perching	Male	550	8.6
584	Perching	Female	420	7.4
585	Perching	Male	520	8.6
586	Perching	Male	420	7.9
587	Perching	Male	560	8.4
588	Perching	Male	540	8.2
589	Perching	Female	450	7.8
590	Perching	Male	480	8.1
394	Perching	Female	350	6.9
395	Perching	Female	360	6.3
396	Perching	Female	380	7.9
397	Perching	Male	450	8.2
398	Perching	Male	470	8.4
399	Perching	Female	410	7.5
400	Perching	Female	370	7.2
401	Perching	Female	370	7.9
402	Perching	Female	410	7.1
403	Perching	Male	400	8
404	Perching	Female	350	6.9
405	Perching	Female	350	5.7
406	Perching	Female	450	7.6
407	Perching	Male	570	8.6
408	Perching	Male	500	8.4
409	Perching	Female	420	8.4
410	Perching	Female	380	7.6
411	Perching	Female	420	7.6
412	Perching	Male	440	8.4
413	Perching	Female	410	7.4
414	Perching	Male	550	8.8
415	Perching	Female	420	8.1
416	Perching	Female	480	8.4
417	Perching	Male	520	8.4
418	Perching	Male	550	8
419	Perching	Female	370	6.9
420	Perching	Male	510	9
421	Perching	Male	510	8.2
422	Perching	Female	470	7.5
423	Perching	Male	490	8.4
698	Perching	Female	460	7.8
699	Perching	Female	440	7
700	Perching	Female	440	7.5
701	Perching	Female	440	7.2
702	Perching	Male	560	8.2
703	Perching	Female	520	8.2
704	Perching	Female	490	7.5
705	Perching	Male	500	8.1
706	Perching	Male	430	7.8
707	Perching	Female	430	7
708	Perching	Female	480	8.5
709	Perching	Male	460	8.9
710	Perching	Female
711	Perching	Male	500	8.6
712	Perching	Male	500	8.4
713	Perching	Male	540	8.9
714	Perching	Male	540	9.5
715	Perching	Female	380	7.4
716	Perching	Male	530	8.5
717	Perching	Female	410	7
718	Perching	Female	440	7.6
719	Perching	Male	530	8.6
720	Perching	Male	500	8.1
721	Perching	Male	520	8.2
722	Perching	Male	530	8.5
723	Perching	Male
724	Perching	Female	400	7
725	Perching	Female	420	7.1
726	Perching	Female	430	6.9
727	Perching	Male	560	8.7
894	Perching	Male	450	8
895	Perching	Female	370	6.9
896	Perching	Male	470	8
897	Perching	Male	480	8.8
898	Perching	Female	450	8
899	Perching	Female	410	7.4
900	Perching	Female	380	7.1
901	Perching	Female	390	7.7
902	Perching	Female	460	7.6
903	Perching	Female	380	7.4
904	Perching	Female	410	7.8
905	Perching	Female	430	7.3
906	Perching	Male	510	9
907	Perching	Male	460	8
908	Perching	Male	430	8.2
909	Perching	Male	500	8.6
910	Perching	Female	450	8.4
911	Perching	Male	610	8.5
912	Perching	Female	440	7.2
913	Perching	Female	400	7.5
914	Perching	Female	470	7.7
915	Perching	Female	410	7.2
916	Perching	Female	470	8
917	Perching	Male	490	8.2
918	Perching	Female	440	7.4
919	Perching	Male	500	8.4
920	Perching	Female	420	7.3
921	Perching	Male	450	7.9
922	Perching	Female	400	7.3
923	Perching
258	Control	Female	370	7.5
259	Control	Male	370	7.2
260	Control	Female	450	7.8
261	Control	Female	440	7.6
262	Control	Male	450	8.4
263	Control	Male	460	8.8
264	Control	Female	360	7
265	Control	Male	500	8.4
266	Control	Male	490	8.4
267	Control	Male	460	8.4
268	Control	Female	450	8.2
269	Control	Female	430	7.4
270	Control	Male	470	8.5
271	Control	Female	380	7.5
272	Control	Male	470	7.8
273	Control	Male	420	8
274	Control	Female	470	7.4
275	Control	Female	430	7.4
276	Control	Male	470	8.2
277	Control	Female	480	7.5
278	Control	Male	490	8.1
279	Control	Male	460	8.6
280	Control	Female	390	7
281	Control	Female	440	7.1
282	Control	Female	380	7.5
283	Control	Female	450	7.5
284	Control	Male	420	8.2
285	Control	Female	420	8
286	Control	Female	470	7.8
287	Control	Female	470	8.2
91	Control	Male	540	7.9
92	Control	Female	440	7.5
93	Control	Male	530	7.7
94	Control	Female	420	7.1
95	Control	Male	480	7.8
96	Control	Female	400	6.9
97	Control	Male	560	8.3
98	Control	Female	460	7.7
99	Control	Male	480	7.8
100	Control	Female	400	7.6
101	Control	Female	380	7.2
102	Control	Female	380	6.7
103	Control	Male	520	7.5
104	Control	Male	490	8.1
105	Control	Female	450	7.3
106	Control	Male	480	7.8
107	Control	Female	430	7.3
108	Control	Male	520	8.4
109	Control	Female	400	7.4
110	Control	Female	400	7
111	Control	Female	400	7.2
112	Control	Male	470	8.1
113	Control	Male	500	7.7
114	Control	Male	400	8.2
115	Control	Male	550	8.5
116	Control	Female	500	7.1
117	Control	Female	390	7
118	Control	Female	460	8.1
119	Control	Male	520	8.2
120	Control
424	Perching	Female	360	7.5
425	Perching	Female	430	7.4
426	Perching	Male	520	8.8
427	Perching	Male	570	9.4
428	Perching	Female	360	7.4
429	Perching	Male	500	8.3
430	Perching	Male	500	8.3
431	Perching	Male	560	8.4
432	Perching	Male	570	9.2
433	Perching	Male	510	8.6
434	Perching	Female	420	7.6
435	Perching	Female	410	7.4
436	Perching	Female	440	8
437	Perching	Female	380	7.2
438	Perching	Male	570	9.4
439	Perching	Male	510	8.8
440	Perching	Male	410	8.1
441	Perching	Female	420	7.6
442	Perching	Male	470	8.4
443	Perching	Female	380	7.4
444	Perching	Female	340	7.2
445	Perching	Female	450	7.4
446	Perching	Female	410	8
447	Perching	Male	540	8.8
448	Perching	Female	440	7.4
449	Perching	Female	400	7.3
450	Perching	Female	410	7.8
451	Perching	Male	540	9.1
452	Perching	Female	370	6.9
453	Perching	Male	410	8.1
591	Perching	Female	430	6.8
592	Perching	Female	430	7.3
593	Perching	Male	500	7.8
594	Perching	Male	550	8.4
595	Perching	Male	500	7.7
596	Perching	Male	540	8.2
597	Perching	Female	350	6.9
598	Perching	Male	540	7.9
599	Perching	Female	440	7.1
600	Perching	Female	540	8.1
601	Perching	Female	440	7.6
602	Perching	Female	440	7.8
603	Perching	Female	490	7.8
604	Perching	Male	500	8.6
605	Perching	Female	490	7.4
606	Perching	Female	450	6.9
607	Perching	Male	480	7.7
608	Perching	Male	530	7.9
609	Perching	Female	400	7.5
610	Perching	Male	560	8.4
611	Perching	Male	500	8
612	Perching	Female	460	6.7
613	Perching	Male	540	8.3
614	Perching	Male	540	8.2
615	Perching	Male	580	7.4
616	Perching	Female	440	7.8
617	Perching	Male	540	8.4
618	Perching	Male	540	8
619	Perching	Female	520	7
620	Perching
924	Perching	Male	470	7.7
925	Perching	Male	520	9.3
926	Perching	Male	560	8.6
927	Perching	Female	380	7.7
928	Perching	Male	460	8.8
929	Perching	Female	440	7.7
930	Perching	Male	490	8.1
931	Perching	Male	540	8.8
932	Perching	Female	470	8.2
933	Perching	Female	420	7.4
934	Perching	Male	580	9.1
935	Perching	Male	470	8.6
936	Perching	Female	440	7.6
937	Perching	Female	460	7.2
938	Perching	Female	370	7.6
939	Perching	Male	520	8.8
940	Perching	Female	460	7.7
941	Perching	Male	580	8.4
942	Perching	Female	420	7.5
943	Perching	Male	580	8.7
944	Perching	Male	490	8.4
945	Perching	Female	390	7.4
946	Perching	Male	580	8.8
947	Perching	Male	580	8.7
948	Perching	Female	460	7.9
949	Perching	Male	520	8.4
950	Perching	Male	580	8.5
951	Perching	Female	420	8.3
952	Perching	Female	420	7.4
953	Perching	Male	440	8.8
728	Perching	Female	220	6.6
729	Perching	Male	550	8.8
730	Perching	Male	490	8.8
731	Perching	Male	560	8.6
732	Perching	Male	510	8.7
733	Perching	Male	560	8.6
734	Perching	Female	360	7.8
735	Perching	Female	420	8.4
736	Perching	Female	450	7.9
737	Perching	Male	370	8.4
738	Perching	Female	410	7.9
739	Perching	Male	460	8.6
740	Perching	Female	360	7.2
741	Perching	Male		9.5
742	Perching	Female	380	7.7
743	Perching	Male	480	8.6
744	Perching	Female	360	7.2
745	Perching	Male	480	9.4
746	Perching	Male	500	8.1
747	Perching	Female	360	7.5
748	Perching	Female	360	7.7
749	Perching	Female		7.5
750	Perching	Female	390	7.8
751	Perching	Female	360	7.5
752	Perching	Female	400	8.3
753	Perching	Male	460	8.6
754	Perching	Male	440	8.4
755	Perching	Female	320	7.3
756	Perching	Female	390	7.6
757	Perching	Male	420	8.4
818	Perching	Female	400	8.4
121	Control	Female	450	7.4
123	Control	Male	440	7.5
122	Control	Male	420	8.3
124	Control	Male	560	8.3
125	Control	Female	340	6.4
126	Control	Female	440	8.1
127	Control	Male	520	8.8
128	Control	Female	440	7.5
129	Control	Male	540	8.5
130	Control	Male	450	8.1
131	Control	Male	400	8.2
132	Control	Female	440	7
133	Control	Male	460	7.5
134	Control	Female	440	7.9
135	Control	Male	520	8.5
136	Control	Female	430	7.4
137	Control	Female	380	7.7
138	Control	Female	400	6.9
139	Control	Female	390	7.3
140	Control	Female	450	7.9
141	Control	Female	446	7.3
142	Control	Female	380	7.2
143	Control	Female	400	8
144	Control	Male	480	7.3
145	Control	Male	460	8.1
146	Control	Male	440	8.4
147	Control	Female	420	7.8
149	Control	Female	380	7
148	Control	Female	380	7.2
150	Control	Female	390	7.4
288	Control	Female	360	7.3
289	Control	Female	370	7.5
290	Control	Male	470	7.8
291	Control	Male	440	7.6
292	Control	Female	400	7.6
293	Control	Female	380	7.5
294	Control	Male	470	8.4
295	Control	Male	530	8.6
296	Control	Female	320	7.1
297	Control	Female	460	7.8
298	Control	Male	450	7.4
299	Control	Male	520	8.2
300	Control	Male	500	8.1
301	Control	Male	500	8.7
302	Control	Female	370	7.5
303	Control	Male	410	8.2
304	Control	Male	470	9
305	Control	Male	470	8.5
306	Control	Male	490	8.8
307	Control	Female	400	7.6
308	Control	Male	470	8.1
309	Control	Male	490	8.2
310	Control	Male	450	8.3
311	Control	Male	500	8.2
312	Control	Female	440	8.5
313	Control	Female	390	7.4
314	Control	Female	360	8.2
315	Control	Female	430	7.3
316	Control	Female	370	8
317	Control	Female	470	7.6
621	Perching	Female	400	6.9
622	Perching	Female	420	7.6
623	Perching	Female	380	7.3
624	Perching	Female	420	8.5
625	Perching	Male	500	8.6
626	Perching	Male	460	8.5
627	Perching	Male	550	8.7
628	Perching	Female	420	7.5
629	Perching	Male	530	8.5
630	Perching	Male	490	8
631	Perching	Male	450	8.5
632	Perching	Male	440	8.5
633	Perching	Male	540	8.9
634	Perching	Male	500	8.3
635	Perching	Male	500	8.5
636	Perching	Female	440	8
637	Perching	Female	450	7.2
638	Perching	Female	340	6.9
639	Perching	Male	540	8.6
640	Perching	Male	440	7.4
641	Perching	Female	440	7.6
642	Perching	Male	460	8.5
643	Perching	Female	440	7.4
644	Perching	Male	500	8
645	Perching	Female	390	7.4
646	Perching	Male	450	7.7
647	Perching	Female	390	7.6
648	Perching	Female	440	7.5
649	Perching	Male	440	8.3
650	Perching
454	Perching	Female	410	8
455	Perching	Male	550	9.5
456	Perching	Male	550	8.8
457	Perching	Male	380	7.5
458	Perching	Male	520	8.4
459	Perching	Male	590	8.8
460	Perching	Female	470	8.2
461	Perching	Male	500	8.7
462	Perching	Female	390	7.6
463	Perching	Male	480	8.8
464	Perching	Male	420	8.1
465	Perching	Male	550	8.8
466	Perching	Male	580	9.7
467	Perching	Male	360	7.5
468	Perching	Male	460	8.2
469	Perching	Female	380	7.5
470	Perching	Male	570	9.2
471	Perching	Male	560	8.9
472	Perching	Female	500	8.5
473	Perching	Female	420	8.1
474	Perching	Male	540	9.1
475	Perching	Female	460	7.9
476	Perching	Female	520	9.1
477	Perching	Female	440	7.7
478	Perching	Female	420	7.8
479	Perching	Male	460	7.9
480	Perching	Male	520	8.7
481	Perching	Female	450	8
482	Perching	Male	510	8
483	Perching	Male	490	8.9
758	Perching	Male	420	7.8
759	Perching	Female	420	6.8
760	Perching	Female	390	7.4
761	Perching	Male	460	7.5
762	Perching	Female	400	7.1
763	Perching	Male	500	8.5
764	Perching	Female	400	7.4
765	Perching	Female	390	7
766	Perching	Female	360	6.5
767	Perching	Female	450	8.1
768	Perching	Female	390	7.1
769	Perching	Male	460	7.6
770	Perching	Male	520	8.4
771	Perching	Female	400	7.1
772	Perching	Male	550	9.1
773	Perching	Male	540	8.4
774	Perching	Male	500	7.8
775	Perching	Male	500	8.4
776	Perching	Female	430	8.2
777	Perching	Male	500	8.5
778	Perching	Female	380	7.1
779	Perching	Male	430	7.8
780	Perching	Female	470	8.2
781	Perching	Female	400	7.1
782	Perching	Female	390	7.3
783	Perching	Female	450	7.4
784	Perching	Male	500	8.3
785	Perching	Male	540	8.5
786	Perching	Male	500	8
787	Perching
954	Perching	Male	540	9
955	Perching	Female	420	7.8
956	Perching	Male	560	8.4
957	Perching	Female	420	7.6
958	Perching	Female	450	7.6
959	Perching	Female	340	7.4
960	Perching	Female	260	6.7
961	Perching	Male	480	8.4
962	Perching	Male	540	8.8
963	Perching	Female	420	7.8
964	Perching	Male	560	9.2
965	Perching	Male	490	8.6
966	Perching	Female	410	7.5
967	Perching	Female	420	7.6
968	Perching	Male	480	8.5
969	Perching	Male	460	8.4
970	Perching	Male	500	8.4
971	Perching	Female	460	8.1
972	Perching	Male	570	9.4
973	Perching	Male	500	8.5
974	Perching	Female	420	7.6
975	Perching	Male	470	8.2
976	Perching	Male	460	7.7
977	Perching	Female	450	7.6
978	Perching	Female	360	7.4
979	Perching	Male	450	8.4
980	Perching	Male	480	8.6
981	Perching	Female	430	7.4
982	Perching	Female	440	8.2
983	Perching	Female	440	7.8

## Sheet: Bone morphometrics
Number	Sex	Date	Perching	Mass	Bone Length	Midpoint	Diaphysis Max	Diaphysis Min	Medullay Max	Medullary Min
764	Female	2013-11-09	Natural	4.36	102.3	51.15	6.4	5.1	4.7	3.7
290	Male	2014-01-25	Control	4.75	117	58.5	7.4	5.8	5.5	4
742	Female	2013-10-29	Natural	4.6	105.1	52.55	6.4	5.4	4.9	4.1
82	Male	2013-10-29	Control	6.9	115.4	57.7	7.2	5.8	5.5	4
834	Male	2013-10-29	Natural	6.93	119	59.5	7.4	5.9	4.6	3.8
675	Male	2013-10-29	Natural	5.92	115	57.5	6.9	5.8	4.7	3.9
226	Male	2013-10-29	Control	6.62	115	57.5	7.5	5.7	4.5	3.9
253	Female	2013-11-19	Control	4.71	107.3	53.65	6.7	5.2	4.7	3.6
237	Male	2013-11-19	Control	3.85	100.3	50.15	6.3	4.8	4.1	3.2
685	Male	2013-11-19	Natural	6.67	113	56.5	6.5	5.4	4.2	3.9
946	Male	2013-11-19	Natural	6.59	120.1	60.05	6.9	5.3	4	3.4
905	Female	2013-11-30	Natural	4.36	105	52.5	6.2	5.1	4.1	3.2
146	Male	2013-11-30	Control	6.86	119.5	59.75	7.5	5.9	4.5	4.1
149	Female	2013-11-30	Control	3.99	102.5	51.25	5.9	5	4.7	3.3
696	Female	2013-11-30	Natural	4.35	105.9	52.95	6.1	5.1	3.5	4.4
691	Female	2013-11-30	Natural	4.78	106.5	53.25	6.6	5.4	4.1	3.8
117	Female	2013-11-30	Control	4.35	105.6	52.8	6.4	4.9	4.7	3.2
127	Male	2013-11-30	Control	7.89	126	63	7.9	6.4	5.6	4.5
892	Male	2013-11-30	Natural	6.71	120.6	60.3	7	5.3	4.7	3.2
911	Male	2013-11-30	Natural	6.7	124.7	62.35	7.1	6	4.1	3.2
109	Female	2013-11-30	Control	3.78	98.2	49.1	6.2	4.7	3.7	3.1
737	Male	2013-11-30	Natural	5.21	104.7	52.35	6.9	5.7	4.5	3.8
724	Female	2013-12-07	Natural	4.65	103.8	51.9	6.2	5.1	4.2	3.3
175	Female	2013-12-07	Control	4.43	108.4	54.2	6.1	5	3.8	3.3
689	Female	2013-12-07	Natural	4.98	109.5	54.75	6.2	5.6	4	3.9
926	Male	2013-11-07	Natural	8.1	120.4	60.2	7.7	6.3	5.6	4.8
265	Male	2013-12-07	Control	7.4	122.2	61.1	7.8	6.3	5.4	4.8
139	Female	2013-12-07	Control	4.52	106.2	53.1	6.3	5.1	4.6	3.6
770	Male	2013-12-07	Natural	6.68	119.5	59.75	7.2	6	5	4.1
753	Male	2013-12-07	Natural	6.98	119.6	59.8	7.6	6.2	5.3	4.1
754	Male	2013-12-07	Natural	5.46	115.1	57.55	7.1	5.3	5	3.8
181	Male	2013-10-29	Control	7.16	119.6	59.8	7.5	6.4	5.3	4.8
695	Male	2013-10-29	Natural	6.72	118.7	59.35	7.3	6	4.1	3.9
722	Male	2013-10-29	Natural	6.43	119	59.5	7.1	6.1	4.8	4.2
184	Male	2013-11-09	Control	7.37	122.8	61.4	7.1	6	4.8	4.2
220	Female	2013-11-09	Control	4.45	107	53.5	6.4	5.2	4.5	3.7
215	Female	2013-11-09	Control	4.63	110	55	6.4	5	4.4	3.4
104	Male	2013-11-09	Control	6.4	121.1	60.55	6.9	6.1	5.1	4.4
738	Female	2013-11-09	Natural	5.01	106.7	53.35	6.4	5.6	4	3.6
22	Male	2013-11-09	Control	7.45	123.5	61.75	7.8	6.3	5.8	4.7
700	Female	2013-11-09	Natural	4.95	105.6	52.8	6.5	5.6	4.6	4

## Sheet: Spatial memory
Number	Sex	Adjusted Treatment	Incorrect 1	Incorrect 2	Incorrect 3	Incorrect 4	Incorrect 5	Incorrect 6	Incorrect 7	Incorrect 8
145	Male	Perching	0	6	6	18	25
7	Female	Control	0	0	4	4	8	10	10
440	Male	Perching	0	0	0	0	0	8
691	Female	Perching	0	0	1	16	18
382	Female	Perching	0	0	0	0	0	1	24
714	Male	Perching	0	0	0	0	0	0	2	4
462	Female	Perching	0	0	0	0	0	2	2
114	Male	Control	0	0	0	0	1	14
773	Male	Perching	0	0	0	1	1	1	3
81	Female	Control	0	0	0	0
351	Female	Perching	0	0	0	0
731	Male	Perching	0	0	0	0	1	2	2	8
755	Female	Perching	0	0	1	2	2	10	29
117	Female	Control	0	0	1	2	2	2	2
781	Male	Perching	0	0	0	0	1	1	4	4
62	Male	Control	0	0	1	3	3	3	4	7
50	Male	Control	0	1	1	1
474	Male	Perching	0	0	0	0	1	2
137	Female	Control	0	0	0	18	25
689	Female	Perching	0	0	0	0	0
29	Male	Control	0	0	4
418	Male	Perching	0	0	0	0	0	0	6	6
802	Female	Perching	0	0	1	1	1	1	1
402	Female	Perching	0	0	0	0	0	0	0
367	Male	Perching	0	0	0	0	0	1
815	Male	Perching	0	0	0	0	0
433	Male	Perching	0	0	0	0	0	0	1	11

## Sheet: Adult morphology
Number	Perching Type	Date	On/Off the estate	Sex	Tarsus Thick Right	Tarsus Thick Left	Mass
867	Perching	2013-10-19	On	Male	8.8	9.5	1220
519	Perching	2013-10-19	On	Female	8.4	8.9	1350
605	Perching	2013-10-19	On	Female	8.9	8.7	1170
57	Control	2013-10-19	On	Female	8.8	8.7	1270
547	Perching	2013-10-19	On	Female	8.5	8.8	1230
380	Perching	2013-10-19	On	Female	8.1	8.6	1140
801	Perching	2013-10-19	On	Female	8.4	8.4	1190
840	Perching	2013-10-19	On	Female		9	1290
145	Control	2013-10-19	On	Male	9.7	10.1	1600
895	Perching	2013-10-19	On	Female	8		1070
725	Perching	2013-10-22	On	Female	7.9		1100
740	Perching	2013-10-22	On	Female	8	8	970
390	Perching	2013-10-22	On	Female	8.5	8.8	1210
396	Perching	2013-10-22	On	Female	8.9	8.9	1120
274	Control	2013-10-22	On	Female	8.8	8.2	1210
295	Control	2013-10-22	On	Male	10.6	10.9	1690
611	Perching	2013-10-22	On	Male	10.2	9.9	1610
377	Perching	2013-10-22	On	Male	10.1	10.6	1450
44	Control	2013-10-22	On	Female	8.2	8.5	1060
675	Perching	2013-10-29	On	Male	10	10.4	1410
226	Control	2013-10-29	On	Male	9.7	10.4	1540
889	Perching	2013-10-29	On	Female	7.8	7.7	920
344	Perching	2013-10-29	On	Male	10	10.4	1560
82	Control	2013-10-29	On	Male	9.7	9.8	1470
181	Control	2013-10-29	On	Male	10.2	10.2
695	Perching	2013-10-29	On	Male	10.2	10.5
742	Perching	2013-10-26	Off	Female	7.8
348	Perching	2013-10-29	On	Male	9.5
834	Perching	2013-10-29	On	Male		9.9
722	Perching	2013-10-29	On	Male	9.5	9.8
368	Perching	2013-10-29	On	Female	7.9	8.5
398	Perching	2013-10-29	On	Male		9.8
22	Control	2013-11-07	On	Male	10.6	10.4	1640
738	Perching	2013-11-09	On	Female	9.4	9.5	1370
184	Control	2013-11-09	Off	Male	10.5		1670
764	Perching	2013-11-09	On	Female	8.1	7.9
104	Control	2013-11-09	On	Male	9.1	9.6
700	Perching	2013-11-09	On	Female	8.1	8.2
215	Control	2013-11-09	On	Female	8.5	8.4
527	Perching	2013-11-09	On	Male	10.2	10.5
220	Control	2013-11-04	Off	Female	8.4	8.5
355	Perching	2013-11-16	On	Male	11.1	11	1690
644	Perching	2013-11-16	On	Male	10.8	11
590	Perching	2013-11-16	On	Male	10.7	11.5
948	Perching	2013-11-16	On	Female	9.2	9.5
480	Perching	2013-11-16	On	Male	11.4	11.2	1990
982	Perching	2013-11-16	On	Female	9.6	9.6	1180
642	Perching	2013-11-16	On	Male	10.7	11	1550
563	Perching	2013-11-16	On	Female	9.4	9.4	1120
217	Control	2013-11-16	On	Male	11.7
231	Control	2013-11-16	On	Male	11	11.1
339	Perching	2013-11-16	On	Male	11.1	11.2
305	Control	2013-11-16	On	Male	11.5	10.8
634	Perching	2013-11-16	On	Male	10.2	10.2
253	Control	2013-11-19	On	Female	10.1	10.5	1150
237	Control	2013-11-19	On	Male	11.8	11.6	1850
537	Perching	2013-11-19	On	Male	10.9	10.7	1550
946	Perching	2013-11-19	On	Male	10.7	11.2
685	Perching	2013-11-19	On	Male	10.6	10.5
936	Perching	2013-11-19	On	Female	9	9.1
567	Perching	2013-11-19	On	Male	10.7	11.5
572	Perching	2013-11-23	Off	Female	9	9	1110
696	Perching	2013-11-30	On	Female	10.1	9.8	1160
149	Control	2013-11-30	On	Female		8.6	1120
466	Perching	2013-11-30	On	Male	11.4	11.4	1570
892	Perching	2013-11-30	On	Male	11.2	10.9	1600
117	Control	2013-11-30	On	Female	9.2	9.4	1140
146	Control	2013-11-30	On	Male	11.5	11.7	1690
127	Control	2013-11-30	On	Male	11.5	11.8
905	Perching	2013-11-30	On	Female	9.1	8.9
518	Perching	2013-11-30	On	Female	9.3	9.3
737	Perching	2013-11-30	On	Male	10.8	10.1
911	Perching	2013-11-30	On	Male
691	Perching	2013-11-30	On	Female	8.6	8.7
109	Control	2013-11-30	On	Female	9.1	9.3	1060
250	Control	2013-12-02	Off	Female	9.4	9.4
70	Control	2013-12-02	Off	Female	9.3	9.4	1230
893	Perching	2013-12-02	Off	Female	9.1	9.1	1210
770	Perching	2013-12-07	On	Male	11	11.4
926	Perching	2013-12-07	On	Male	11.9	12.2
431	Perching	2013-12-07	On	Male	10.7	10.6
139	Control	2013-12-07	On	Female	9.1	9.2
347	Perching	2013-12-07	On	Female	9.6	9	1320
689	Perching	2013-12-07	On	Female	9.7	9.5	1270
724	Perching	2013-12-07	On	Female		9.4
265	Control	2013-12-07	On	Male	11.4	11.5
515	Perching	2013-12-07	On	Female	9.6	9.2
753	Perching	2013-12-07	On	Male	11.2	10.6
754	Perching	2013-12-07	On	Male	10.2	10.1
175	Control	2013-12-07	On	Female	8.9	9.2	1130
267	Control	2013-12-14	On	Male	10.9	11.2	1500
613	Perching	2013-12-14	On	Male	10.6	11	1640
381	Perching	2013-12-14	On	Female	9.8	9.9	1380
864	Perching	2013-12-14	On	Female	9	9.4	1170
428	Perching	2013-12-14	On	Female	9.1	9
273	Control	2013-12-14	On	Male	11.1	11
782	Perching	2013-12-14	On	Female	9.1	8.9
451	Perching	2013-12-14	On	Male	11.4	11.1	1480
427	Perching	2013-12-14	On	Male	10.9	10.7	1620
471	Perching	2013-12-14	On	Male	11.2	11
447	Perching	2013-12-14	On	Male	10.8	10.7
953	Perching	2013-12-14	On	Male	11.5	11
93	Control	2013-12-14	On	Male	10.1	10.5
461	Perching	2013-12-14	On	Male	10.9	11.2
477	Perching	2013-12-14	On	Female	9.3	9.3
965	Perching	2013-12-14	On	Male	11.8	11
969	Perching	2013-12-14	On	Male	9.9	10.3
433	Perching	2013-12-14	On	Male	10.7	11.2	1670
60	Control	2013-12-14	On	Male	11.1	10.8	1570
598	Perching	2013-12-14	On	Male	10.5	10.4
114	Control	2013-12-14	On	Male	10.9	10.8
264	Control	2013-12-14	Off	Female	9.5	9	1080
129	Control	2013-12-28	On	Male	10.5	10.7	1590
739	Perching	2013-12-28	On	Male	10.5	11.4	1660
916	Perching	2013-12-28	On	Male	11.2	11.6	1580
855	Perching	2013-12-28	On	Female	9.1	9.8
122	Control	2013-12-28	On	Male	10.9		1560
641	Perching	2013-12-28	On	Female	9.4	9.6	1220
481	Perching	2013-12-28	On	Female	9.7	10.2	1310
535	Perching	2013-12-28	On	Female	9.9	9.8	1180
842	Perching	2013-12-28	On	Male	10.8	10.8	1400
395	Perching	2013-12-28	On	Female	9.4		1240
309	Control	2014-01-04	On	Male	10.9	10.7	1510
556	Perching	2014-01-04	On	Female	9.3	9	1440
135	Control	2014-01-04	On	Male	11.3	11.4	1500
299	Control	2014-01-04	On	Male	11.5	11.5	1680
4	Control	2014-01-04	On	Male	10.4	10.4	1620
972	Perching	2014-01-04	On	Male	10.8	10.9	1260
24	Control	2014-01-07	On	Male	10.7	10.8	1550
414	Perching	2014-01-07	On	Male	11.2	11.1	1720
575	Perching	2014-01-07	On	Male	11.1	11.1	1620
815	Perching	2014-01-07	On	Male	11	11.2	1510
34	Control	2014-01-07	On	Male	11.4	10.9	1640
352	Perching	2014-01-07	On	Male	10.9	11.4	1800
371	Perching	2014-01-07	On	Male	10.9	11	1540
935	Perching	2014-01-07	On	Male	10.5	10.6	1510
291	Control	2014-01-07	On	Male	9.9	10.4	1330
698	Perching	2014-01-07	On	Female	9.7	10	1310
514	Perching	2014-01-07	On	Male	10.8	10.6	1660
482	Perching	2014-01-07	On	Male	11.4	11.2	1490
230	Control	2014-01-07	On	Female	9.5	9.4	1350
266	Control	2014-01-14	On	Male	10.4	10.5	1380
463	Perching	2014-01-14	On	Male	10.4	10.4	1550
632	Perching	2014-01-14	On	Male	10.9	10.2	1380
627	Perching	2014-01-14	On	Male	10.7	10.8	1870
438	Control	2014-01-14	On	Male	11.4	11.4	1740
308	Control	2014-01-14	On	Male		10.9	1660
774	Perching	2014-01-14	On	Male	10.2		1510
188	Control	2014-01-14	On	Male	11	10.8	1470
290	Control	2014-01-25	On	Male	10.8	11.2	1770
73	Control	2014-01-25	On	Female	9	9	1500
345	Perching	2014-01-25	On	Female	9.8	9.7	1440
58	Control	2014-01-27	On	Male	11.4	11.4	1640
208	Control	2014-01-27	On	Male	11.4	11	1800
709	Perching	2014-01-27	On	Male	11.2	10.4	1820
29	Control	2014-01-27	On	Male	9.9	10.4	1590
25	Control	2014-01-27	On	Male	11.5	11.5	1920
680	Perching	2014-01-27	On	Male	10.2	10.2	1450
798	Perching	2014-01-27	On	Male	9.9	10.2	1370
271	Control	2014-01-27	On	Female	9.1	9	1130
465	Perching	2014-01-27	On	Male	10.9	10.8	1550
474	Perching	2014-01-27	On	Male	11	11.1	1650
386	Perching	2014-01-27	On	Male	10	10.2	1630
561	Perching	2014-01-27	On	Male	10.4	10.7	1630
712	Perching	2014-01-27	On	Male	11	10.9	1620
557	Perching	2014-01-27	On	Male	10.6	10.5
177	Control	2014-01-27	On	Male	10.4
33	Control	2014-01-27	On	Male	10.5	10.6
222	Control	2014-01-27	On	Male	10.7
10	Control	2014-01-27	On	Male	10.2	10.4
772	Perching	2014-01-29	On	Male		11.4	1690
426	Perching	2014-01-29	On	Male	10.4	10.5	1660
255	Control	2014-01-29	On	Male	10.6		1540
479	Perching	2014-01-29	On	Male	10	9.6	1420
568	Perching	2014-01-29	On	Male	11.4	11.5	1710
791	Perching	2014-01-29	On	Male	10.7	10.7	1690
458	Perching	2014-01-29	On	Male	10.5	10.5	1400
928	Perching	2014-01-29	On	Male	11.2		1400
353	Perching	2014-01-29	On	Male	10.8	10.8	1710
794	Perching	2014-01-29	On	Male	11.4	10.9	1560
263	Control	2014-01-29	On	Male	11	10.6	1670
470	Perching	2014-01-29	On	Male	11	10.9	1820
548	Perching	2014-01-29	On	Male	10.1	10.4	1620
531	Perching	2013-12-21	On	Male		10.5	1590
11	Control	2013-12-21	On	Male	11.4	11.2	1620
592	Perching	2013-12-21	On	Female	9.1	9.4	1270
513	Perching	2013-12-21	On	Male	12.1	11.8	2000
790	Perching	2013-12-21	On	Male	11.1	11.5	1790
633	Perching	2013-12-21	On	Male	12	11.6	1820
745	Perching	2013-12-21	On	Male	10.6	10.4	1790
62	Control	2013-12-21	On	Male	11.4	11	1810
555	Perching	2013-12-21	On	Male	10.1	9.8	1170
594	Perching	2013-12-21	On	Male	11.3	11.2	1700
608	Perching	2013-12-21	On	Male	11.8	11.9	1870
63	Control	2013-12-21	On	Male	11.1	10.6	1550
752	Perching	2013-12-21	On	Female	9.4	9.1	1260
5	Control	2013-12-21	On	Male	10.8	11	1590
580	Perching	2013-12-21	On	Male	10.1	10	1360
400	Perching	2013-12-21	On	Female	9.4
846	Perching	2013-12-21	On	Female	9.4	9.6
144	Control	2013-12-21	On	Female	9.1	9.7
924	Perching	2013-12-21	On	Male	10.2	10.4

## Sheet: Post release perching
Number	Perches	Week	Fortnight
19	Control	1	Week 1 and 2
506	Perching	1	Week 1 and 2
562	Perching	1	Week 1 and 2
469	Perching	1	Week 1 and 2
390	Perching	1	Week 1 and 2
868	Perching	1	Week 1 and 2
381	Perching	1	Week 1 and 2
706	Perching	1	Week 1 and 2
712	Perching	1	Week 1 and 2
502	Perching	1	Week 1 and 2
949	Perching	1	Week 1 and 2
298	Control	1	Week 1 and 2
460	Perching	1	Week 1 and 2
616	Perching	1	Week 1 and 2
463	Perching	1	Week 1 and 2
729	Perching	1	Week 1 and 2
564	Perching	1	Week 1 and 2
608	Perching	1	Week 1 and 2
940	Perching	1	Week 1 and 2
902	Perching	1	Week 1 and 2
469	Perching	1	Week 1 and 2
425	Perching	1	Week 1 and 2
426	Perching	1	Week 1 and 2
149	Control	1	Week 1 and 2
266	Control	1	Week 1 and 2
481	Perching	1	Week 1 and 2
764	Perching	1	Week 1 and 2
	Perching	1	Week 1 and 2
943	Perching	1	Week 1 and 2
	Perching	1	Week 1 and 2
843	Perching	1	Week 1 and 2
	Perching	1	Week 1 and 2
347	Perching	1	Week 1 and 2
519	Perching	1	Week 1 and 2
215	Control	1	Week 1 and 2
420	Perching	1	Week 1 and 2
521	Perching	1	Week 1 and 2
863	Perching	1	Week 1 and 2
562	Perching	1	Week 1 and 2
862	Perching	1	Week 1 and 2
853	Perching	1	Week 1 and 2
	Perching	1	Week 1 and 2
873	Perching	1	Week 1 and 2
224	Control	1	Week 1 and 2
501	Perching	1	Week 1 and 2
884	Perching	1	Week 1 and 2
957	Perching	1	Week 1 and 2
786	Perching	1	Week 1 and 2
942	Perching	1	Week 1 and 2
447	Perching	1	Week 1 and 2
451	Perching	1	Week 1 and 2
469	Perching	1	Week 1 and 2
617	Perching	1	Week 1 and 2
778	Perching	1	Week 1 and 2
283	Control	1	Week 1 and 2
732	Perching	1	Week 1 and 2
463	Perching	1	Week 1 and 2
939	Perching	1	Week 1 and 2
476	Perching	1	Week 1 and 2
971	Perching	1	Week 1 and 2
926	Perching	1	Week 1 and 2
773	Perching	1	Week 1 and 2
428	Perching	1	Week 1 and 2
608	Perching	1	Week 1 and 2
942	Perching	1	Week 1 and 2
433	Perching	1	Week 1 and 2
144	Control	1	Week 1 and 2
903	Perching	1	Week 1 and 2
625	Perching	1	Week 1 and 2
980	Perching	1	Week 1 and 2
605	Perching	1	Week 1 and 2
92	Control	1	Week 1 and 2
144	Control	1	Week 1 and 2
550	Perching	1	Week 1 and 2
507	Perching	1	Week 1 and 2
261	Perching	1	Week 1 and 2
221	Control	1	Week 1 and 2
81	Control	1	Week 1 and 2
884	Perching	1	Week 1 and 2
186	Control	1	Week 1 and 2
880	Perching	1	Week 1 and 2
358	Perching	1	Week 1 and 2
511	Perching	1	Week 1 and 2
45	Control	1	Week 1 and 2
863	Perching	1	Week 1 and 2
844	Perching	1	Week 1 and 2
679	Perching	1	Week 1 and 2
534	Perching	1	Week 1 and 2
868	Perching	1	Week 1 and 2
401	Perching	1	Week 1 and 2
853	Perching	1	Week 1 and 2
404	Perching	1	Week 1 and 2
801	Perching	1	Week 1 and 2
501	Perching	1	Week 1 and 2
177	Control	1	Week 1 and 2
420	Perching	1	Week 1 and 2
547	Perching	1	Week 1 and 2
812	Perching	1	Week 1 and 2
374	Perching	1	Week 1 and 2
873	Perching	1	Week 1 and 2
335	Perching	1	Week 1 and 2
9	Control	1	Week 1 and 2
855	Perching	1	Week 1 and 2
413	Perching	1	Week 1 and 2
841	Perching	1	Week 1 and 2
574	Perching	1	Week 1 and 2
880	Perching	1	Week 1 and 2
4	Control	1	Week 1 and 2
502	Perching	1	Week 1 and 2
510	Perching	1	Week 1 and 2
81	Control	2	Week 1 and 2
793	Perching	2	Week 1 and 2
368	Perching	2	Week 1 and 2
534	Perching	2	Week 1 and 2
700	Perching	2	Week 1 and 2
63	Control	2	Week 1 and 2
946	Perching	2	Week 1 and 2
952	Perching	2	Week 1 and 2
926	Perching	2	Week 1 and 2
915	Perching	2	Week 1 and 2
617	Perching	2	Week 1 and 2
918	Perching	2	Week 1 and 2
902	Perching	2	Week 1 and 2
124	Control	2	Week 1 and 2
977	Perching	2	Week 1 and 2
227	Control	2	Week 1 and 2
894	Perching	2	Week 1 and 2
587	Perching	2	Week 1 and 2
903	Perching	2	Week 1 and 2
608	Perching	2	Week 1 and 2
918	Perching	2	Week 1 and 2
112	Control	2	Week 1 and 2
578	Perching	2	Week 1 and 2
220	Control	2	Week 1 and 2
696	Perching	2	Week 1 and 2
528	Perching	2	Week 1 and 2
420	Perching	2	Week 1 and 2
537	Perching	2	Week 1 and 2
521	Perching	2	Week 1 and 2
182	Control	2	Week 1 and 2
	Perching	2	Week 1 and 2
366	Perching	2	Week 1 and 2
395	Perching	2	Week 1 and 2
64	Control	2	Week 1 and 2
558	Perching	2	Week 1 and 2
670	Perching	2	Week 1 and 2
521	Perching	2	Week 1 and 2
843	Perching	2	Week 1 and 2
404	Perching	2	Week 1 and 2
800	Perching	2	Week 1 and 2
70	Control	2	Week 1 and 2
676	Perching	2	Week 1 and 2
874	Perching	2	Week 1 and 2
44	Control	2	Week 1 and 2
389	Perching	2	Week 1 and 2
531	Perching	2	Week 1 and 2
18	Control	2	Week 1 and 2
243	Control	2	Week 1 and 2
698	Perching	2	Week 1 and 2
571	Perching	2	Week 1 and 2
742	Perching	2	Week 1 and 2
617	Perching	2	Week 1 and 2
293	Control	2	Week 1 and 2
596	Perching	2	Week 1 and 2
902	Perching	2	Week 1 and 2
468	Perching	2	Week 1 and 2
622	Perching	2	Week 1 and 2
633	Perching	2	Week 1 and 2
912	Perching	2	Week 1 and 2
608	Perching	2	Week 1 and 2
578	Perching	2	Week 1 and 2
867	Perching	2	Week 1 and 2
506	Perching	2	Week 1 and 2
847	Perching	2	Week 1 and 2
216	Control	2	Week 1 and 2
521	Perching	2	Week 1 and 2
727	Perching	2	Week 1 and 2
	Perching	2	Week 1 and 2
177	Control	2	Week 1 and 2
788	Perching	2	Week 1 and 2
537	Perching	2	Week 1 and 2
700	Perching	2	Week 1 and 2
873	Perching	2	Week 1 and 2
249	Control	2	Week 1 and 2
390	Perching	2	Week 1 and 2
180	Control	2	Week 1 and 2
854	Perching	2	Week 1 and 2
389	Perching	2	Week 1 and 2
840	Perching	2	Week 1 and 2
	Perching	2	Week 1 and 2
	Perching	5	Week 1 and 2
374	Perching	5	Week 5 and 6
411	Perching	5	Week 5 and 6
250	Control	5	Week 5 and 6
	Perching	5	Week 5 and 6
81	Control	5	Week 5 and 6
377	Perching	5	Week 5 and 6
373	Perching	5	Week 5 and 6
232	Control	5	Week 5 and 6
883	Perching	5	Week 5 and 6
815	Perching	5	Week 5 and 6
848	Perching	5	Week 5 and 6
4	Control	5	Week 5 and 6
579	Perching	5	Week 5 and 6
460	Perching	5	Week 5 and 6
934	Perching	5	Week 5 and 6
	Perching	5	Week 5 and 6
458	Perching	5	Week 5 and 6
335	Perching	5	Week 5 and 6
946	Perching	5	Week 5 and 6
978	Perching	5	Week 5 and 6
130	Control	5	Week 5 and 6
446	Perching	5	Week 5 and 6
732	Perching	5	Week 5 and 6
451	Perching	5	Week 5 and 6
273	Control	5	Week 5 and 6
937	Perching	5	Week 5 and 6
646	Perching	5	Week 5 and 6
94	Control	5	Week 5 and 6
371	Perching	5	Week 5 and 6
634	Perching	5	Week 5 and 6
884	Perching	5	Week 5 and 6
	Control	5	Week 5 and 6
685	Perching	5	Week 5 and 6
241	Control	5	Week 5 and 6
4	Control	5	Week 5 and 6
	Perching	5	Week 5 and 6
845	Perching	5	Week 5 and 6
189	Control	5	Week 5 and 6
579	Perching	5	Week 5 and 6
	Perching	5	Week 5 and 6
788	Perching	5	Week 5 and 6
87	Control	5	Week 5 and 6
617	Perching	5	Week 5 and 6
595	Perching	5	Week 5 and 6
	Perching	5	Week 5 and 6
285	Control	5	Week 5 and 6
597	Perching	5	Week 5 and 6
978	Perching	5	Week 5 and 6
608	Perching	5	Week 5 and 6
454	Perching	5	Week 5 and 6
	Control	5	Week 5 and 6
781	Perching	5	Week 5 and 6
428	Perching	5	Week 5 and 6
905	Perching	5	Week 5 and 6
480	Perching	5	Week 5 and 6
646	Perching	5	Week 5 and 6
232	Control	5	Week 5 and 6
374	Perching	5	Week 5 and 6
224	Control	5	Week 5 and 6
12	Control	5	Week 5 and 6
177	Control	5	Week 5 and 6
672	Perching	5	Week 5 and 6
788	Perching	5	Week 5 and 6
857	Perching	5	Week 5 and 6
510	Perching	5	Week 5 and 6
539	Perching	5	Week 5 and 6
416	Perching	5	Week 5 and 6
722	Perching	5	Week 5 and 6
194	Control	5	Week 5 and 6
806	Perching	5	Week 5 and 6
45	Control	5	Week 5 and 6
856	Perching	5	Week 5 and 6
87	Control	5	Week 5 and 6
501	Perching	5	Week 5 and 6
35	Control	5	Week 5 and 6
857	Perching	6	Week 5 and 6
	Perching	6	Week 5 and 6
224	Control	6	Week 5 and 6
243	Control	6	Week 5 and 6
46	Control	6	Week 5 and 6
800	Perching	6	Week 5 and 6
822	Perching	6	Week 5 and 6
816	Perching	6	Week 5 and 6
412	Perching	6	Week 5 and 6
399	Perching	6	Week 5 and 6
232	Control	6	Week 5 and 6
672	Perching	6	Week 5 and 6
54	Control	6	Week 5 and 6
	Perching	6	Week 5 and 6
	Perching	6	Week 5 and 6
673	Perching	6	Week 5 and 6
850	Perching	6	Week 5 and 6
25	Control	6	Week 5 and 6
